# Supplementary material for: 5-Ethyl-3-(3-fluoro­phenyl­sulfon­yl)-2-methyl-1-benzofuran
Source: Acta Crystallogr Sect E Struct Rep Online. 2011 Apr 29;67(Pt 5):o1278. doi: 10.1107/S1600536811015443 (PMC3089223; doi:10.1107/S1600536811015443)
Supplement: Supplementary file 1 [file e-67-o1278-sup1.cif]

##############################################################################
#                                                                            #
# This CIF contains the data in a paper accepted for publication in          #
# Acta Crystallographica Section E. It conforms to the requirements of       #
# Notes for Authors for Acta Crystallographica Section E, and has been       #
# peer reviewed under the auspices of the IUCr Commission on Journals.       #
#                                                                            #
# Full details of the Crystallographic Information File format               #
# are given in the paper "The Crystallographic Information File (CIF):       #
# a New Standard Archive File for Crystallography" by S. R. Hall, F. H.      #
# Allen and I. D. Brown [Acta Cryst. (1991), A47, 655-685].                  #
#                                                                            #
# The current version of the core CIF dictionary is obtainable from          #
# ftp://ftp.iucr.org/pub/cif_core.dic.                                       #
#                                                                            #
# Software is freely available for graphical display of the structure(s)     #
# in this CIF. For information consult the CIF software page                 #
# http://www.iucr.org/resources/cif/software.                                #
#                                                                            #
# This file may be used for bona fide research purposes within the           #
# scientific community so long as proper attribution is given to the journal # 
# article from which it was obtained.                                        #
#                                                                            #
##############################################################################
data_global
_audit_creation_method     'form.cif (version 2.0)'
_journal_data_validation_number     ?
_journal_date_recd_electronic     2011-04-07
_journal_date_accepted     2011-04-24
_journal_name_full     'Acta Crystallographica, Section E'
_journal_year     2011
_journal_volume     67
_journal_issue      5
_journal_page_first     o1278
_journal_page_last     o1278
_journal_paper_category     QO
_journal_coeditor_code     BH2350
_publ_contact_author_name     'Prof. Uk Lee'
_publ_contact_author_address
;
 Department of Chemistry, Pukyong National University, 599-1 Daeyeon 3-dong
 Nam-gu, Busan 608-737, Republic of Korea
;
_publ_contact_author_email     'uklee@pknu.ac.kr'
_publ_contact_author_fax     '+82-51-629-5583'
_publ_contact_author_phone     '+82-51-629-5596'
_publ_section_title
;
5-Ethyl-3-(3-fluorophenylsulfonyl)-2-methyl-1-benzofuran
;
loop_
    _publ_author_name
    _publ_author_address
    "Choi, Hong Dae"
;
Department of Chemistry
Dongeui University
San 24 Kaya-dong Busanjin-gu
Busan 614-714
Republic of Korea
;
    "Seo, Pil Ja"
;
Department of Chemistry
Dongeui University
San 24 Kaya-dong Busanjin-gu
Busan 614-714
Republic of Korea
;
    "Son, Byeng Wha"
;
Department of Chemistry
Pukyong National University
599-1 Daeyeon 3-dong
Nam-gu, Busan 608-737
Republic of Korea
;
    "Lee, Uk"
;
Department of Chemistry
Pukyong National University
599-1 Daeyeon 3-dong
Nam-gu, Busan 608-737
Republic of Korea
;
_publ_section_synopsis     .
data_I
_chemical_name_systematic
;
5-Ethyl-3-(3-fluorophenylsulfonyl)-2-methyl-1-benzofuran
;
_chemical_name_common     ?
_chemical_formula_moiety     'C17 H15 F O3 S'
_chemical_formula_sum     'C17 H15 F O3 S'
_chemical_formula_iupac     'C17 H15 F O3 S'
_chemical_formula_weight     318.35
_chemical_melting_point     395
_symmetry_cell_setting     orthorhombic
_symmetry_space_group_name_H-M     'P 21 21 21'
_symmetry_space_group_name_Hall     'P 2ac 2ab'
loop_
    _symmetry_equiv_pos_as_xyz
    'x, y, z'
    '-x+1/2, -y, z+1/2'
    'x+1/2, -y+1/2, -z'
    '-x, y+1/2, -z+1/2'
_cell_length_a     8.43950(10)
_cell_length_b     11.3701(2)
_cell_length_c     15.3559(2)
_cell_angle_alpha     90.00
_cell_angle_beta     90.00
_cell_angle_gamma     90.00
_cell_volume     1473.52(4)
_cell_formula_units_Z     4
_cell_measurement_reflns_used     6176
_cell_measurement_theta_min     2.23
_cell_measurement_theta_max     27.57
_cell_measurement_temperature     173(2)
_exptl_crystal_description     block
_exptl_crystal_colour     colourless
_exptl_crystal_size_max     0.35
_exptl_crystal_size_mid     0.25
_exptl_crystal_size_min     0.16
_exptl_crystal_density_diffrn     1.435
_exptl_crystal_density_meas     ?
_exptl_crystal_density_method     'not measured'
_exptl_crystal_F_000     664
_exptl_absorpt_coefficient_mu     0.240
_exptl_absorpt_correction_type     multi-scan
_exptl_absorpt_process_details     '(SADABS; Bruker, 2009)'
_exptl_absorpt_correction_T_min     0.9201
_exptl_absorpt_correction_T_max     0.9619
_exptl_special_details     ?
_diffrn_ambient_temperature     173(2)
_diffrn_radiation_type     MoK\a
_diffrn_radiation_wavelength     0.71073
_diffrn_radiation_source     'rotating anode'
_diffrn_radiation_monochromator     'graphite multilayer'
_diffrn_measurement_device_type     'Bruker SMART APEXII CCD'
_diffrn_measurement_method     '\f and \w'
_diffrn_detector_area_resol_mean     10.0
_diffrn_reflns_number     14844
_diffrn_reflns_av_R_equivalents     0.0349
_diffrn_reflns_av_sigmaI/netI     0.0281
_diffrn_reflns_theta_min     2.23
_diffrn_reflns_theta_max     28.34
_diffrn_reflns_theta_full     28.34
_diffrn_measured_fraction_theta_max     0.998
_diffrn_measured_fraction_theta_full     0.998
_diffrn_reflns_limit_h_min     -11
_diffrn_reflns_limit_h_max     11
_diffrn_reflns_limit_k_min     -14
_diffrn_reflns_limit_k_max     15
_diffrn_reflns_limit_l_min     -19
_diffrn_reflns_limit_l_max     20
_diffrn_standards_number     0
_diffrn_standards_interval_count     ?
_diffrn_standards_interval_time     ?
_diffrn_standards_decay_%     ?
_refine_special_details     ?
_reflns_number_total     3665
_reflns_number_gt     3453
_reflns_threshold_expression     I>2\s(I)
_refine_ls_structure_factor_coef     Fsqd
_refine_ls_matrix_type     full
_refine_ls_R_factor_all     0.0341
_refine_ls_R_factor_gt     0.0316
_refine_ls_wR_factor_gt     0.0754
_refine_ls_wR_factor_ref     0.0769
_refine_ls_goodness_of_fit_ref     1.089
_refine_ls_restrained_S_all     1.089
_refine_ls_number_reflns     3665
_refine_ls_number_parameters     200
_refine_ls_number_restraints     0
_refine_ls_number_constraints     0
_refine_ls_hydrogen_treatment     constr
_refine_ls_weighting_scheme     calc
_refine_ls_weighting_details
         'calc w=1/[\s^2^(Fo^2^)+(0.0404P)^2^+0.1728P] where P=(Fo^2^+2Fc^2^)/3'
_atom_sites_solution_hydrogens     difmap
_atom_sites_solution_primary     direct
_atom_sites_solution_secondary     difmap
_refine_ls_shift/su_max     0.001
_refine_ls_shift/su_mean     0.000
_refine_diff_density_max     0.225
_refine_diff_density_min     -0.296
_refine_ls_extinction_method     none
_refine_ls_extinction_coef     ?
_refine_ls_abs_structure_details     'Flack (1983), 1555 Friedel pairs'
_refine_ls_abs_structure_Flack     -0.01(6)
loop_
    _atom_type_symbol
    _atom_type_description
    _atom_type_scat_dispersion_real
    _atom_type_scat_dispersion_imag
    _atom_type_scat_source
    'C' 'C' 0.0033 0.0016
                         'International Tables Vol C Tables 4.2.6.8 and 6.1.1.4'
    'H' 'H' 0.0000 0.0000
                         'International Tables Vol C Tables 4.2.6.8 and 6.1.1.4'
    'O' 'O' 0.0106 0.0060
                         'International Tables Vol C Tables 4.2.6.8 and 6.1.1.4'
    'F' 'F' 0.0171 0.0103
                         'International Tables Vol C Tables 4.2.6.8 and 6.1.1.4'
    'S' 'S' 0.1246 0.1234
                         'International Tables Vol C Tables 4.2.6.8 and 6.1.1.4'
_computing_data_collection     '<i>APEX2</i> (Bruker, 2009)'
_computing_cell_refinement     '<i>SAINT</i> (Bruker, 2009)'
_computing_data_reduction     '<i>SAINT</i> (Bruker, 2009)'
_computing_structure_solution     '<i>SHELXS97</i> (Sheldrick, 2008)'
_computing_structure_refinement     '<i>SHELXL97</i> (Sheldrick, 2008)'
_computing_molecular_graphics
        '<i>ORTEP-3</i> (Farrugia, 1997) and <i>DIAMOND</i> (Brandenburg, 1998)'
_computing_publication_material     '<i>SHELXL97</i> (Sheldrick, 2008)'
loop_
    _atom_site_type_symbol
    _atom_site_label
    _atom_site_fract_x
    _atom_site_fract_y
    _atom_site_fract_z
    _atom_site_U_iso_or_equiv
    _atom_site_adp_type
    _atom_site_calc_flag
    _atom_site_refinement_flags
    _atom_site_occupancy
    _atom_site_symmetry_multiplicity
    _atom_site_disorder_assembly
    _atom_site_disorder_group
    S S1 0.55279(4) 0.61633(3) 0.30198(2) 0.02203(9) Uani d . 1 2 . .
    F F1 0.83613(14) 0.24805(9) 0.20382(9) 0.0530(3) Uani d . 1 2 . .
    O O1 0.45021(12) 0.62846(9) 0.55130(7) 0.0262(2) Uani d . 1 2 . .
    O O2 0.43231(13) 0.56682(11) 0.24756(7) 0.0326(3) Uani d . 1 2 . .
    O O3 0.59979(14) 0.73710(10) 0.29031(8) 0.0320(3) Uani d . 1 2 . .
    C C1 0.49455(16) 0.59635(12) 0.40936(9) 0.0208(3) Uani d . 1 2 . .
    C C2 0.41587(16) 0.49312(12) 0.44346(9) 0.0203(3) Uani d . 1 2 . .
    C C3 0.36195(16) 0.38604(13) 0.40976(9) 0.0221(3) Uani d . 1 2 . .
    H H3 0.3794 0.3663 0.3504 0.027 Uiso calc R 1 2 . .
    C C4 0.28224(17) 0.30910(13) 0.46495(10) 0.0241(3) Uani d . 1 2 . .
    C C5 0.25768(18) 0.34013(14) 0.55252(11) 0.0278(3) Uani d . 1 2 . .
    H H5 0.2020 0.2870 0.5891 0.033 Uiso calc R 1 2 . .
    C C6 0.31114(19) 0.44473(15) 0.58750(11) 0.0278(3) Uani d . 1 2 . .
    H H6 0.2944 0.4648 0.6468 0.033 Uiso calc R 1 2 . .
    C C7 0.39063(17) 0.51841(13) 0.53065(10) 0.0227(3) Uani d . 1 2 . .
    C C8 0.51210(18) 0.67416(13) 0.47591(10) 0.0246(3) Uani d . 1 2 . .
    C C9 0.2197(2) 0.19327(14) 0.43146(11) 0.0300(4) Uani d . 1 2 . .
    H H9A 0.2258 0.1931 0.3671 0.036 Uiso calc R 1 2 . .
    H H9B 0.1066 0.1860 0.4479 0.036 Uiso calc R 1 2 . .
    C C10 0.3089(2) 0.08760(15) 0.46610(15) 0.0425(5) Uani d . 1 2 . .
    H H10A 0.4204 0.0929 0.4488 0.064 Uiso calc R 1 2 . .
    H H10B 0.2625 0.0155 0.4422 0.064 Uiso calc R 1 2 . .
    H H10C 0.3016 0.0860 0.5298 0.064 Uiso calc R 1 2 . .
    C C11 0.5782(2) 0.79444(14) 0.48421(12) 0.0351(4) Uani d . 1 2 . .
    H H11A 0.6645 0.7941 0.5269 0.042 Uiso calc R 1 2 . .
    H H11B 0.4949 0.8484 0.5036 0.042 Uiso calc R 1 2 . .
    H H11C 0.6191 0.8203 0.4276 0.042 Uiso calc R 1 2 . .
    C C12 0.72448(17) 0.52843(13) 0.29036(9) 0.0210(3) Uani d . 1 2 . .
    C C13 0.70954(19) 0.41921(14) 0.25199(11) 0.0272(3) Uani d . 1 2 . .
    H H13 0.6099 0.3904 0.2327 0.033 Uiso calc R 1 2 . .
    C C14 0.8463(2) 0.35391(15) 0.24302(12) 0.0322(4) Uani d . 1 2 . .
    C C15 0.9925(2) 0.39204(16) 0.27131(11) 0.0327(4) Uani d . 1 2 . .
    H H15 1.0838 0.3439 0.2649 0.039 Uiso calc R 1 2 . .
    C C16 1.00295(19) 0.50192(15) 0.30918(11) 0.0312(3) Uani d . 1 2 . .
    H H16 1.1028 0.5301 0.3288 0.037 Uiso calc R 1 2 . .
    C C17 0.86942(18) 0.57153(13) 0.31887(10) 0.0251(3) Uani d . 1 2 . .
    H H17 0.8769 0.6473 0.3445 0.030 Uiso calc R 1 2 . .
loop_
    _atom_site_aniso_label
    _atom_site_aniso_U_11
    _atom_site_aniso_U_22
    _atom_site_aniso_U_33
    _atom_site_aniso_U_12
    _atom_site_aniso_U_13
    _atom_site_aniso_U_23
    S1 0.02206(16) 0.02353(17) 0.02051(16) 0.00299(14) 0.00042(13) 0.00420(14)
    F1 0.0469(6) 0.0286(6) 0.0835(9) 0.0008(5) 0.0124(6) -0.0213(6)
    O1 0.0279(5) 0.0269(5) 0.0239(5) -0.0037(5) 0.0046(4) -0.0048(4)
    O2 0.0275(6) 0.0449(7) 0.0254(6) 0.0034(5) -0.0062(5) 0.0003(5)
    O3 0.0394(6) 0.0228(5) 0.0337(6) 0.0054(5) 0.0075(5) 0.0086(5)
    C1 0.0188(6) 0.0215(7) 0.0221(7) -0.0002(5) 0.0015(5) 0.0002(5)
    C2 0.0174(6) 0.0217(7) 0.0218(7) 0.0023(5) 0.0003(5) 0.0016(5)
    C3 0.0209(6) 0.0237(7) 0.0216(7) 0.0011(6) -0.0012(5) 0.0008(6)
    C4 0.0195(7) 0.0246(8) 0.0282(8) -0.0002(5) -0.0018(6) 0.0039(6)
    C5 0.0241(8) 0.0310(8) 0.0282(8) -0.0023(6) 0.0045(6) 0.0048(6)
    C6 0.0264(7) 0.0334(9) 0.0236(8) -0.0009(6) 0.0056(6) 0.0002(6)
    C7 0.0195(6) 0.0247(7) 0.0239(7) 0.0007(6) 0.0008(5) -0.0026(6)
    C8 0.0223(7) 0.0266(8) 0.0250(7) -0.0001(6) 0.0026(6) -0.0011(6)
    C9 0.0302(8) 0.0258(8) 0.0341(9) -0.0071(6) -0.0021(7) 0.0023(7)
    C10 0.0443(10) 0.0253(9) 0.0579(13) -0.0019(7) -0.0031(9) 0.0033(8)
    C11 0.0406(9) 0.0279(8) 0.0368(9) -0.0094(7) 0.0056(8) -0.0075(7)
    C12 0.0226(6) 0.0204(7) 0.0198(7) 0.0005(5) 0.0026(5) 0.0043(5)
    C13 0.0262(7) 0.0272(8) 0.0281(8) -0.0038(6) 0.0031(6) -0.0007(6)
    C14 0.0366(9) 0.0231(8) 0.0369(9) 0.0007(6) 0.0087(8) -0.0039(6)
    C15 0.0277(7) 0.0301(8) 0.0402(9) 0.0067(7) 0.0070(7) 0.0047(7)
    C16 0.0228(7) 0.0337(8) 0.0372(9) -0.0014(6) -0.0036(7) 0.0019(7)
    C17 0.0266(7) 0.0229(7) 0.0259(8) -0.0012(6) -0.0003(6) 0.0008(6)
_geom_special_details     ?
loop_
    _geom_bond_atom_site_label_1
    _geom_bond_atom_site_label_2
    _geom_bond_site_symmetry_2
    _geom_bond_distance
    _geom_bond_publ_flag
    S1 O2 . 1.4315(12) ?
    S1 O3 . 1.4405(12) ?
    S1 C1 . 1.7356(14) ?
    S1 C12 . 1.7692(14) ?
    F1 C14 . 1.3484(19) ?
    O1 C8 . 1.3723(18) ?
    O1 C7 . 1.3853(18) ?
    C1 C8 . 1.360(2) ?
    C1 C2 . 1.4466(19) ?
    C2 C7 . 1.386(2) ?
    C2 C3 . 1.399(2) ?
    C3 C4 . 1.391(2) ?
    C3 H3 . 0.9500 ?
    C4 C5 . 1.406(2) ?
    C4 C9 . 1.509(2) ?
    C5 C6 . 1.381(2) ?
    C5 H5 . 0.9500 ?
    C6 C7 . 1.383(2) ?
    C6 H6 . 0.9500 ?
    C8 C11 . 1.483(2) ?
    C9 C10 . 1.515(2) ?
    C9 H9A . 0.9900 ?
    C9 H9B . 0.9900 ?
    C10 H10A . 0.9800 ?
    C10 H10B . 0.9800 ?
    C10 H10C . 0.9800 ?
    C11 H11A . 0.9800 ?
    C11 H11B . 0.9800 ?
    C11 H11C . 0.9800 ?
    C12 C13 . 1.380(2) ?
    C12 C17 . 1.389(2) ?
    C13 C14 . 1.379(2) ?
    C13 H13 . 0.9500 ?
    C14 C15 . 1.378(2) ?
    C15 C16 . 1.381(3) ?
    C15 H15 . 0.9500 ?
    C16 C17 . 1.385(2) ?
    C16 H16 . 0.9500 ?
    C17 H17 . 0.9500 ?
loop_
    _geom_angle_atom_site_label_1
    _geom_angle_atom_site_label_2
    _geom_angle_atom_site_label_3
    _geom_angle_site_symmetry_1
    _geom_angle_site_symmetry_3
    _geom_angle
    _geom_angle_publ_flag
    O2 S1 O3 . . 119.86(7) ?
    O2 S1 C1 . . 107.58(7) ?
    O3 S1 C1 . . 108.72(7) ?
    O2 S1 C12 . . 107.50(7) ?
    O3 S1 C12 . . 107.48(7) ?
    C1 S1 C12 . . 104.70(7) ?
    C8 O1 C7 . . 106.68(12) ?
    C8 C1 C2 . . 107.81(13) ?
    C8 C1 S1 . . 126.72(12) ?
    C2 C1 S1 . . 125.46(11) ?
    C7 C2 C3 . . 119.21(13) ?
    C7 C2 C1 . . 104.59(13) ?
    C3 C2 C1 . . 136.17(14) ?
    C4 C3 C2 . . 118.62(14) ?
    C4 C3 H3 . . 120.7 ?
    C2 C3 H3 . . 120.7 ?
    C3 C4 C5 . . 119.75(14) ?
    C3 C4 C9 . . 120.68(14) ?
    C5 C4 C9 . . 119.56(14) ?
    C6 C5 C4 . . 122.70(15) ?
    C6 C5 H5 . . 118.7 ?
    C4 C5 H5 . . 118.7 ?
    C5 C6 C7 . . 115.76(15) ?
    C5 C6 H6 . . 122.1 ?
    C7 C6 H6 . . 122.1 ?
    C6 C7 O1 . . 125.35(14) ?
    C6 C7 C2 . . 123.95(14) ?
    O1 C7 C2 . . 110.65(13) ?
    C1 C8 O1 . . 110.26(13) ?
    C1 C8 C11 . . 134.90(15) ?
    O1 C8 C11 . . 114.83(13) ?
    C4 C9 C10 . . 113.49(14) ?
    C4 C9 H9A . . 108.9 ?
    C10 C9 H9A . . 108.9 ?
    C4 C9 H9B . . 108.9 ?
    C10 C9 H9B . . 108.9 ?
    H9A C9 H9B . . 107.7 ?
    C9 C10 H10A . . 109.5 ?
    C9 C10 H10B . . 109.5 ?
    H10A C10 H10B . . 109.5 ?
    C9 C10 H10C . . 109.5 ?
    H10A C10 H10C . . 109.5 ?
    H10B C10 H10C . . 109.5 ?
    C8 C11 H11A . . 109.5 ?
    C8 C11 H11B . . 109.5 ?
    H11A C11 H11B . . 109.5 ?
    C8 C11 H11C . . 109.5 ?
    H11A C11 H11C . . 109.5 ?
    H11B C11 H11C . . 109.5 ?
    C13 C12 C17 . . 122.18(14) ?
    C13 C12 S1 . . 118.45(12) ?
    C17 C12 S1 . . 119.36(11) ?
    C14 C13 C12 . . 116.78(15) ?
    C14 C13 H13 . . 121.6 ?
    C12 C13 H13 . . 121.6 ?
    F1 C14 C15 . . 118.59(15) ?
    F1 C14 C13 . . 118.16(16) ?
    C15 C14 C13 . . 123.25(16) ?
    C14 C15 C16 . . 118.35(15) ?
    C14 C15 H15 . . 120.8 ?
    C16 C15 H15 . . 120.8 ?
    C15 C16 C17 . . 120.67(15) ?
    C15 C16 H16 . . 119.7 ?
    C17 C16 H16 . . 119.7 ?
    C16 C17 C12 . . 118.77(14) ?
    C16 C17 H17 . . 120.6 ?
    C12 C17 H17 . . 120.6 ?
loop_
    _geom_torsion_atom_site_label_1
    _geom_torsion_atom_site_label_2
    _geom_torsion_atom_site_label_3
    _geom_torsion_atom_site_label_4
    _geom_torsion_site_symmetry_1
    _geom_torsion_site_symmetry_2
    _geom_torsion_site_symmetry_3
    _geom_torsion_site_symmetry_4
    _geom_torsion
    _geom_torsion_publ_flag
    O2 S1 C1 C8 . . . . -140.71(14) ?
    O3 S1 C1 C8 . . . . -9.51(16) ?
    C12 S1 C1 C8 . . . . 105.13(15) ?
    O2 S1 C1 C2 . . . . 38.35(14) ?
    O3 S1 C1 C2 . . . . 169.55(12) ?
    C12 S1 C1 C2 . . . . -75.81(13) ?
    C8 C1 C2 C7 . . . . 0.40(16) ?
    S1 C1 C2 C7 . . . . -178.81(11) ?
    C8 C1 C2 C3 . . . . 178.42(16) ?
    S1 C1 C2 C3 . . . . -0.8(2) ?
    C7 C2 C3 C4 . . . . 1.0(2) ?
    C1 C2 C3 C4 . . . . -176.79(15) ?
    C2 C3 C4 C5 . . . . 0.0(2) ?
    C2 C3 C4 C9 . . . . 179.12(13) ?
    C3 C4 C5 C6 . . . . -0.7(2) ?
    C9 C4 C5 C6 . . . . -179.80(15) ?
    C4 C5 C6 C7 . . . . 0.3(2) ?
    C5 C6 C7 O1 . . . . 178.16(14) ?
    C5 C6 C7 C2 . . . . 0.8(2) ?
    C8 O1 C7 C6 . . . . -176.83(14) ?
    C8 O1 C7 C2 . . . . 0.81(16) ?
    C3 C2 C7 C6 . . . . -1.5(2) ?
    C1 C2 C7 C6 . . . . 176.93(14) ?
    C3 C2 C7 O1 . . . . -179.17(11) ?
    C1 C2 C7 O1 . . . . -0.74(16) ?
    C2 C1 C8 O1 . . . . 0.08(17) ?
    S1 C1 C8 O1 . . . . 179.27(10) ?
    C2 C1 C8 C11 . . . . -178.45(17) ?
    S1 C1 C8 C11 . . . . 0.7(3) ?
    C7 O1 C8 C1 . . . . -0.53(16) ?
    C7 O1 C8 C11 . . . . 178.32(13) ?
    C3 C4 C9 C10 . . . . 109.92(17) ?
    C5 C4 C9 C10 . . . . -71.0(2) ?
    O2 S1 C12 C13 . . . . -14.67(14) ?
    O3 S1 C12 C13 . . . . -144.95(12) ?
    C1 S1 C12 C13 . . . . 99.55(13) ?
    O2 S1 C12 C17 . . . . 164.54(12) ?
    O3 S1 C12 C17 . . . . 34.25(14) ?
    C1 S1 C12 C17 . . . . -81.25(13) ?
    C17 C12 C13 C14 . . . . 0.0(2) ?
    S1 C12 C13 C14 . . . . 179.16(13) ?
    C12 C13 C14 F1 . . . . -178.39(15) ?
    C12 C13 C14 C15 . . . . 0.9(3) ?
    F1 C14 C15 C16 . . . . 178.19(15) ?
    C13 C14 C15 C16 . . . . -1.1(3) ?
    C14 C15 C16 C17 . . . . 0.4(3) ?
    C15 C16 C17 C12 . . . . 0.5(2) ?
    C13 C12 C17 C16 . . . . -0.7(2) ?
    S1 C12 C17 C16 . . . . -179.84(12) ?
loop_
    _geom_hbond_atom_site_label_D
    _geom_hbond_atom_site_label_H
    _geom_hbond_atom_site_label_A
    _geom_hbond_site_symmetry_A
    _geom_hbond_distance_DH
    _geom_hbond_distance_HA
    _geom_hbond_distance_DA
    _geom_hbond_angle_DHA
    C6 H6 O2 2_565 0.95 2.49 3.206(2) 133
    C13 H13 O3 4_645 0.95 2.51 3.395(2) 155
    C9 H9A Cg 3_456 0.99 2.68 3.625(2) 159
