# Supplementary material for: 5-Ethyl-3-(3-fluoro­phenyl­sulfon­yl)-2-methyl-1-benzofuran
Source: Acta Crystallogr Sect E Struct Rep Online. 2011 Apr 29;67(Pt 5):o1278. doi: 10.1107/S1600536811015443 (PMC3089223; doi:10.1107/S1600536811015443)
Supplement: Supplementary file 2 [file e-67-o1278-Isup2.hkl]

# 
# h,k,l, Fc-squared, Fo-squared, sigma(Fo-squared) and status flag 
# 
data_I
_shelx_title ' 1075 IN P2(1)2(1)2(1)' 
_shelx_refln_list_code          4 
_shelx_F_calc_maximum      168.63 
_exptl_crystal_F_000       664.00 
_reflns_d_resolution_high  0.7485 
 
loop_ 
 _symmetry_equiv_pos_as_xyz 
 'x, y, z' 
 '-x+1/2, -y, z+1/2' 
 'x+1/2, -y+1/2, -z' 
 '-x, y+1/2, -z+1/2' 
 
_cell_length_a     8.4395 
_cell_length_b    11.3701 
_cell_length_c    15.3559 
_cell_angle_alpha  90.000 
_cell_angle_beta   90.000 
_cell_angle_gamma  90.000 
 
_shelx_F_squared_multiplier     1.000 
 
loop_ 
 _refln_index_h 
 _refln_index_k 
 _refln_index_l 
 _refln_F_squared_calc 
 _refln_F_squared_meas 
 _refln_F_squared_sigma 
 _refln_observed_status 
   2   0   0     1799.65     1734.07     24.87 o 
   4   0   0      353.85      382.14     12.60 o 
   6   0   0      106.80      125.36      4.34 o 
   8   0   0       57.21       52.08      4.42 o 
  10   0   0        0.07        1.33      2.88 o 
   1   1   0      138.62      118.64      1.80 o 
   2   1   0     8994.64     8201.16    164.46 o 
   3   1   0     1855.08     2005.76     20.69 o 
   4   1   0       28.81       31.72      1.27 o 
   5   1   0        7.04        7.81      0.88 o 
   6   1   0       26.67       37.64      1.75 o 
   7   1   0      241.99      231.25      5.15 o 
   8   1   0       69.38       67.98      3.89 o 
   9   1   0       75.23       75.60      5.40 o 
  10   1   0        4.64        0.43      2.12 o 
  11   1   0        2.39        0.61      3.24 o 
   0   2   0      823.35      848.56     30.80 o 
   1   2   0    13728.48    10702.20    227.18 o 
   2   2   0     1067.55     1092.85     13.23 o 
   3   2   0     9721.65     9466.91    118.32 o 
   4   2   0      183.23      192.19      3.78 o 
   5   2   0       80.41       91.51      2.70 o 
   6   2   0        4.35        4.94      1.00 o 
   7   2   0       33.68       33.00      2.29 o 
   8   2   0        0.03        0.48      1.10 o 
   9   2   0      539.08      492.34     13.32 o 
  10   2   0       55.46       55.30      6.68 o 
  11   2   0        0.67        3.55      4.80 o 
   1   3   0       16.19       10.76      1.41 o 
   2   3   0     1337.68     1362.03     16.50 o 
   3   3   0     2720.49     2929.69     35.64 o 
   4   3   0      196.12      217.67      5.07 o 
   5   3   0        0.15        1.55      0.73 o 
   6   3   0      440.89      427.25      7.51 o 
   7   3   0      121.37      112.08      8.68 o 
   8   3   0      112.54      114.98      5.63 o 
   9   3   0       43.51       42.72      3.98 o 
  10   3   0        0.47       -0.31      2.28 o 
   0   4   0     1929.15     1822.43     37.34 o 
   1   4   0      803.19      852.32     15.39 o 
   2   4   0     2535.87     2570.50     44.67 o 
   3   4   0      230.03      261.53      5.64 o 
   4   4   0     1254.84     1263.73     18.54 o 
   5   4   0       37.86       39.46      2.25 o 
   6   4   0       55.52       66.83      3.22 o 
   7   4   0      595.60      540.06     10.83 o 
   8   4   0      124.17      127.42      5.37 o 
   9   4   0       11.50       16.35      3.02 o 
  10   4   0      590.05      598.31     15.59 o 
   1   5   0     1122.03     1202.13     26.18 o 
   2   5   0       22.83       25.89      1.65 o 
   3   5   0      580.77      637.88     10.15 o 
   4   5   0      497.73      438.71      7.16 o 
   5   5   0      243.32      245.43      5.60 o 
   6   5   0        1.05        2.37      1.25 o 
   7   5   0       31.64       30.78      2.68 o 
   8   5   0       52.86       49.24      3.44 o 
   9   5   0       68.05       51.07      5.30 o 
  10   5   0       32.22       26.75      5.32 o 
   0   6   0      965.28      944.77     22.75 o 
   1   6   0     2967.15     3005.15     52.50 o 
   2   6   0       28.83       34.30      5.39 o 
   3   6   0      327.33      356.00      8.67 o 
   4   6   0      472.61      448.32      9.91 o 
   5   6   0      389.17      401.72     10.35 o 
   6   6   0      219.39      220.12      6.86 o 
   7   6   0      306.03      303.34      7.95 o 
   8   6   0      192.05      196.63     11.88 o 
   9   6   0      229.61      258.10      8.06 o 
  10   6   0        6.58        1.65      3.09 o 
   1   7   0      166.50      195.43      6.02 o 
   2   7   0     1395.33     1428.84     22.78 o 
   3   7   0       12.88        7.34      1.71 o 
   4   7   0      297.55      323.41      5.91 o 
   5   7   0       30.75       34.15      2.14 o 
   6   7   0       37.68       31.40      3.19 o 
   7   7   0      225.47      217.27      6.73 o 
   8   7   0      116.89      115.47      5.34 o 
   9   7   0        1.80        2.16      2.00 o 
  10   7   0       23.23       31.99      5.21 o 
   0   8   0     1432.10     1480.90     33.58 o 
   1   8   0      131.67      142.24      8.49 o 
   2   8   0     1929.68     1914.66     35.88 o 
   3   8   0      593.62      570.76     10.37 o 
   4   8   0      172.72      154.48      3.64 o 
   5   8   0       37.23       38.18      2.74 o 
   6   8   0        0.12       -0.87      1.39 o 
   7   8   0        0.48       -1.08      1.50 o 
   8   8   0       12.62        8.88      2.28 o 
   9   8   0       35.15       32.82      3.61 o 
   1   9   0       36.79       43.55      3.72 o 
   2   9   0      522.75      512.56     16.03 o 
   3   9   0        2.00        4.16      1.31 o 
   4   9   0       86.47       87.74      3.44 o 
   5   9   0      608.83      635.88     13.90 o 
   6   9   0        0.28        4.26      1.82 o 
   7   9   0      116.68      124.60      6.57 o 
   8   9   0        0.21       -0.76      1.75 o 
   9   9   0       15.87       27.14      4.04 o 
   0  10   0      395.39      385.24     24.74 o 
   1  10   0      509.86      496.99     12.76 o 
   2  10   0      495.92      497.62     16.45 o 
   3  10   0        3.40        0.62      1.18 o 
   4  10   0      397.66      391.92      8.01 o 
   5  10   0        0.07       -0.76      1.51 o 
   6  10   0        3.54        5.06      2.03 o 
   7  10   0      302.54      324.41     12.00 o 
   8  10   0        1.07        2.45      2.55 o 
   1  11   0        3.77        1.56      1.68 o 
   2  11   0      102.57      100.63      4.80 o 
   3  11   0      118.02      107.51      5.10 o 
   4  11   0      461.92      484.22     10.55 o 
   5  11   0        1.48        2.91      2.32 o 
   6  11   0      169.74      193.12     14.96 o 
   7  11   0       58.17       68.12      6.02 o 
   0  12   0       11.20       16.91      5.22 o 
   1  12   0       92.45       98.05      7.31 o 
   2  12   0       90.27       83.22      5.68 o 
   3  12   0      140.46      143.49      7.74 o 
   4  12   0        0.81        0.52      2.66 o 
   5  12   0      104.05       97.50     16.39 o 
   6  12   0      104.40      113.12      8.99 o 
   1  13   0        9.63       10.31      3.17 o 
   2  13   0       32.82       31.62      4.12 o 
   3  13   0       23.81       24.55      3.94 o 
   4  13   0        0.85       -0.21      2.66 o 
   5  13   0      466.93      466.04     22.34 o 
   0  14   0       98.34      144.87     13.57 o 
   1  14   0        0.04        1.19      2.73 o 
   2  14   0       19.03       22.76      8.25 o 
   3  14   0      157.98      177.80     10.68 o 
   4  14   0      107.96       96.65     12.52 o 
   1  15   0       10.62       10.03      4.10 o 
   1   0   1     1721.65     1797.09     15.37 o 
   2   0   1     2559.82     2630.33     26.26 o 
   3   0   1     1200.28     1168.12     12.56 o 
   4   0   1      218.67      227.06      3.60 o 
   5   0   1      826.24      773.46      9.57 o 
   6   0   1        9.70       10.77      1.15 o 
   7   0   1     2376.88     2300.21     28.82 o 
   8   0   1       37.98       37.54      2.74 o 
   9   0   1       97.33       94.04      4.33 o 
  10   0   1        9.76        8.03      2.43 o 
  11   0   1      142.33      143.13     10.84 o 
 -11   1   1        5.60        4.80      3.80 o 
 -10   1   1        6.04        2.96      2.46 o 
  -9   1   1       12.52       10.46      2.48 o 
  -8   1   1       38.64       42.04      4.25 o 
  -7   1   1      136.53      132.88      3.42 o 
  -6   1   1     1231.43     1155.06     13.91 o 
  -5   1   1      976.94      945.50     11.33 o 
  -4   1   1      140.87      156.02      2.85 o 
  -3   1   1     1986.14     1946.25     20.31 o 
  -2   1   1    12598.40    10174.57    178.91 o 
  -1   1   1     5637.19     5220.46    144.44 o 
   0   1   1      320.91      335.14      6.11 o 
   1   1   1     5613.89     5202.70     88.80 o 
   2   1   1    12685.29    10376.01    211.39 o 
   3   1   1     1992.56     1983.68     20.31 o 
   4   1   1      128.17      143.40      2.73 o 
   5   1   1      977.70      950.53     11.27 o 
   6   1   1     1241.81     1180.44     13.86 o 
   7   1   1      143.64      129.61      3.78 o 
   8   1   1       35.54       33.01      2.51 o 
   9   1   1       12.04        8.75      2.29 o 
  10   1   1        6.66        8.81      3.42 o 
  11   1   1        4.92        8.35      5.64 o 
 -10   2   1      166.94      163.68      8.92 o 
  -9   2   1      171.10      171.75      6.71 o 
  -8   2   1      356.28      350.87      8.88 o 
  -7   2   1      251.78      234.55      5.62 o 
  -6   2   1      565.70      534.93      9.66 o 
  -5   2   1      204.11      200.35      3.98 o 
  -4   2   1      143.82      140.39      3.18 o 
  -3   2   1      945.07     1011.35     12.08 o 
  -2   2   1     7078.00     6792.17     92.08 o 
  -1   2   1      326.58      350.93      5.16 o 
   0   2   1     2894.28     2832.94     35.13 o 
   1   2   1      322.02      347.50      5.76 o 
   2   2   1     6972.37     6709.82     73.96 o 
   3   2   1      933.56     1003.38     13.85 o 
   4   2   1      141.25      141.85      3.04 o 
   5   2   1      210.71      214.25      4.03 o 
   6   2   1      564.19      534.82      9.18 o 
   7   2   1      247.18      238.02      5.83 o 
   8   2   1      350.58      329.62      8.14 o 
   9   2   1      172.23      159.32      8.76 o 
  10   2   1      163.11      153.22      7.46 o 
  11   2   1       52.48       68.05     11.48 o 
 -10   3   1       81.41       77.79      6.60 o 
  -9   3   1      177.68      185.48      7.50 o 
  -8   3   1       25.50       22.39      2.42 o 
  -7   3   1      222.56      211.92      8.92 o 
  -6   3   1      143.05      146.16      4.16 o 
  -5   3   1      950.38     1022.17     21.07 o 
  -4   3   1     2765.71     2870.15     52.30 o 
  -3   3   1      565.61      576.61      8.08 o 
  -2   3   1     1220.15     1258.69     16.73 o 
  -1   3   1      458.79      453.15      7.74 o 
   0   3   1       58.89       61.63      1.61 o 
   1   3   1      466.75      472.56      7.64 o 
   2   3   1     1197.70     1227.81     18.77 o 
   3   3   1      585.81      590.29      8.08 o 
   4   3   1     2749.95     2879.28     34.12 o 
   5   3   1      984.17     1069.54     14.74 o 
   6   3   1      146.88      146.44      4.55 o 
   7   3   1      227.48      220.84      6.11 o 
   8   3   1       23.49       23.38      2.49 o 
   9   3   1      181.22      195.53      7.57 o 
  10   3   1       83.20       84.87      5.80 o 
 -10   4   1       66.26       73.76      6.45 o 
  -9   4   1      274.61      281.28     11.99 o 
  -8   4   1       90.75       85.36      4.23 o 
  -7   4   1       14.05       16.36      2.08 o 
  -6   4   1       13.98       12.12      1.43 o 
  -5   4   1      231.15      243.71      5.52 o 
  -4   4   1      269.97      293.59      5.90 o 
  -3   4   1      359.79      398.49      6.30 o 
  -2   4   1      580.25      601.29      9.22 o 
  -1   4   1     1066.28      984.14     19.51 o 
   0   4   1     1462.39     1556.35     22.85 o 
   1   4   1     1067.63     1002.08     22.41 o 
   2   4   1      590.52      598.28     12.34 o 
   3   4   1      371.88      409.61      5.83 o 
   4   4   1      264.15      290.55      5.68 o 
   5   4   1      229.89      253.76      5.71 o 
   6   4   1       12.84       11.86      1.75 o 
   7   4   1       12.92       13.80      1.99 o 
   8   4   1       88.27       80.65      4.09 o 
   9   4   1      280.27      307.65      8.40 o 
  10   4   1       65.69       71.60      8.80 o 
 -10   5   1       28.51       29.06      4.12 o 
  -9   5   1      265.15      261.47     10.76 o 
  -8   5   1      251.14      254.26      7.31 o 
  -7   5   1      597.04      587.15     17.07 o 
  -6   5   1      803.93      806.30     19.13 o 
  -5   5   1      232.32      240.06      5.63 o 
  -4   5   1      298.58      289.49      5.48 o 
  -3   5   1     1075.45     1122.87     16.24 o 
  -2   5   1      789.68      876.05     14.98 o 
  -1   5   1      298.83      259.60      7.87 o 
   0   5   1        5.12        2.50      0.72 o 
   1   5   1      300.42      251.28      5.50 o 
   2   5   1      811.89      873.54     14.24 o 
   3   5   1     1059.91     1091.86     17.77 o 
   4   5   1      312.33      325.53      5.69 o 
   5   5   1      235.61      237.22      5.40 o 
   6   5   1      816.89      779.78     13.81 o 
   7   5   1      586.46      583.11     16.15 o 
   8   5   1      243.65      245.79      7.28 o 
   9   5   1      267.50      280.83      8.21 o 
  10   5   1       27.60       31.04      4.74 o 
 -10   6   1       80.32       93.17      7.23 o 
  -9   6   1        6.48        3.73      2.29 o 
  -8   6   1      286.62      280.97      7.98 o 
  -7   6   1      172.08      161.97      6.68 o 
  -6   6   1       90.82       90.60      4.42 o 
  -5   6   1       21.38       24.54      2.70 o 
  -4   6   1      267.56      282.57      5.60 o 
  -3   6   1      447.82      460.39      7.54 o 
  -2   6   1      534.06      559.40     10.87 o 
  -1   6   1      946.07      978.99     24.40 o 
   0   6   1      794.15      988.18     16.04 o 
   1   6   1      948.59     1005.46     16.29 o 
   2   6   1      537.73      556.21     10.25 o 
   3   6   1      449.45      451.09      8.22 o 
   4   6   1      270.85      293.78      7.97 o 
   5   6   1       19.88       22.19      2.28 o 
   6   6   1       93.92       81.71      4.16 o 
   7   6   1      167.32      152.57      7.08 o 
   8   6   1      295.88      288.52      8.12 o 
   9   6   1        7.16        7.89      2.24 o 
  10   6   1       82.70       89.00      7.61 o 
  -9   7   1       35.65       35.02      3.52 o 
  -8   7   1       68.48       78.23      6.57 o 
  -7   7   1       94.84       94.54      5.18 o 
  -6   7   1      139.97      151.68      8.89 o 
  -5   7   1      673.14      643.24     11.68 o 
  -4   7   1      818.16      826.67     12.31 o 
  -3   7   1     1321.52     1327.28     29.22 o 
  -2   7   1       52.17       47.71      2.38 o 
  -1   7   1      712.00      752.93     15.59 o 
   0   7   1      473.49      464.22      9.12 o 
   1   7   1      723.36      771.26     13.48 o 
   2   7   1       55.82       48.35      2.61 o 
   3   7   1     1315.48     1334.13     24.38 o 
   4   7   1      811.28      821.95     15.53 o 
   5   7   1      650.22      642.50     17.29 o 
   6   7   1      142.37      161.16      6.84 o 
   7   7   1       91.01       82.08      4.32 o 
   8   7   1       69.12       71.05      4.31 o 
   9   7   1       34.89       33.16      3.51 o 
  -9   8   1       43.81       47.05      6.31 o 
  -8   8   1       41.35       33.76      3.78 o 
  -7   8   1      134.53      143.61      9.07 o 
  -6   8   1       21.76       20.20      2.79 o 
  -5   8   1      356.27      343.73      7.99 o 
  -4   8   1      501.03      490.34      8.70 o 
  -3   8   1      169.47      182.29      6.12 o 
  -2   8   1      434.14      465.19     12.22 o 
  -1   8   1      184.84      180.13      6.14 o 
   0   8   1      169.42      169.63      6.82 o 
   1   8   1      171.31      157.38      5.70 o 
   2   8   1      442.93      457.93      9.57 o 
   3   8   1      178.14      183.30      5.00 o 
   4   8   1      498.60      500.32      7.92 o 
   5   8   1      360.40      333.36     12.11 o 
   6   8   1       22.44       30.33      3.06 o 
   7   8   1      137.47      132.24      5.48 o 
   8   8   1       40.89       37.96      3.52 o 
   9   8   1       42.20       48.86      4.61 o 
  -9   9   1       56.10       69.51      8.10 o 
  -8   9   1       61.51       75.55      4.67 o 
  -7   9   1       10.26        6.23      2.23 o 
  -6   9   1      124.34      134.79      7.11 o 
  -5   9   1      675.25      683.32     14.68 o 
  -4   9   1      623.21      641.38     10.81 o 
  -3   9   1       78.47       71.02      5.68 o 
  -2   9   1      673.15      642.79     12.68 o 
  -1   9   1      191.12      198.47      6.90 o 
   0   9   1      443.89      453.92      9.77 o 
   1   9   1      189.48      186.82      7.23 o 
   2   9   1      659.42      628.63     12.46 o 
   3   9   1       79.50       71.01      4.17 o 
   4   9   1      624.60      644.65      9.82 o 
   5   9   1      680.58      692.50     15.04 o 
   6   9   1      121.16      139.20      5.94 o 
   7   9   1       11.02       11.42      3.80 o 
   8   9   1       59.36       67.93      5.18 o 
   9   9   1       57.32       63.39      6.23 o 
  -8  10   1      119.26      129.87      6.19 o 
  -7  10   1        8.44        8.34      2.50 o 
  -6  10   1      134.04      141.48      9.12 o 
  -5  10   1       13.03       13.83      2.49 o 
  -4  10   1       91.09      100.78      3.93 o 
  -3  10   1      177.32      178.93      6.19 o 
  -2  10   1       19.44       21.13      2.26 o 
  -1  10   1      115.67      123.86      5.74 o 
   0  10   1      127.71      122.48      6.04 o 
   1  10   1      117.11      122.90      5.58 o 
   2  10   1       16.13       15.38      2.16 o 
   3  10   1      174.30      170.93      6.09 o 
   4  10   1       89.99       98.69      3.50 o 
   5  10   1       13.92        8.64      2.48 o 
   6  10   1      133.22      138.51     13.95 o 
   7  10   1        8.65        6.01      2.84 o 
   8  10   1      119.32      127.46      8.08 o 
  -7  11   1      139.50      158.56      8.79 o 
  -6  11   1       64.22       70.13      5.78 o 
  -5  11   1      250.36      256.12      8.46 o 
  -4  11   1       81.40       77.47      4.12 o 
  -3  11   1       70.94       75.79      3.92 o 
  -2  11   1       99.75       97.60      4.30 o 
  -1  11   1      530.56      522.40     13.65 o 
   0  11   1       51.77       53.94      4.17 o 
   1  11   1      527.33      506.77     16.90 o 
   2  11   1      100.34       92.69      7.68 o 
   3  11   1       66.50       66.04      4.13 o 
   4  11   1       81.23       78.26      3.63 o 
   5  11   1      250.15      238.97     24.15 o 
   6  11   1       64.83       65.26      5.58 o 
   7  11   1      139.40      150.13     10.08 o 
  -6  12   1        7.17        4.03      2.91 o 
  -5  12   1       12.12       12.60      4.54 o 
  -4  12   1      109.43      120.00      6.03 o 
  -3  12   1        7.54        8.66      2.21 o 
  -2  12   1       26.09       28.99      3.20 o 
  -1  12   1      129.68      131.37      6.53 o 
   0  12   1        4.38        5.34      2.28 o 
   1  12   1      125.99      118.77      8.04 o 
   2  12   1       23.61       22.61      5.53 o 
   3  12   1        8.22        9.72      2.75 o 
   4  12   1      111.24      115.87      8.17 o 
   5  12   1       12.10       13.47      3.96 o 
   6  12   1        7.74        5.32      3.69 o 
  -5  13   1       73.97       80.79     11.48 o 
  -4  13   1      169.27      146.33     14.40 o 
  -3  13   1       16.44       23.19      7.62 o 
  -2  13   1       65.36       81.61      7.13 o 
  -1  13   1       56.77       53.01      5.90 o 
   0  13   1        0.72        2.09      2.51 o 
   1  13   1       55.68       62.92      6.34 o 
   2  13   1       63.79       70.10      5.64 o 
   3  13   1       16.70       21.66      4.47 o 
   4  13   1      166.96      185.60     24.84 o 
   5  13   1       73.84       93.44      8.63 o 
  -4  14   1       14.14        7.93      5.22 o 
  -3  14   1        3.19        7.72      5.22 o 
  -2  14   1       21.29       12.94      3.91 o 
  -1  14   1      106.73      102.37      8.25 o 
   0  14   1       10.69       12.51      3.89 o 
   1  14   1      106.05      119.01     13.26 o 
   2  14   1       22.48       21.37      3.84 o 
   3  14   1        3.57        2.13      2.67 o 
   4  14   1       14.54       13.09      4.57 o 
  -1  15   1       25.21       32.29      5.83 o 
   0  15   1        0.01       -0.79      2.73 o 
   1  15   1       24.52       22.35     10.02 o 
   0   0   2     1146.34     1232.03     14.84 o 
   1   0   2      132.39      137.28      2.08 o 
   2   0   2     1495.63     1417.90     16.97 o 
   3   0   2     1059.79     1000.65     10.98 o 
   4   0   2      413.34      408.59      5.50 o 
   5   0   2     1084.71     1076.93     12.55 o 
   6   0   2       53.84       63.36      2.66 o 
   7   0   2       42.29       49.84      2.53 o 
   8   0   2      127.14      124.72      4.11 o 
   9   0   2        7.55        6.30      2.17 o 
  10   0   2      187.94      183.33     10.00 o 
  11   0   2        3.91        6.66      3.97 o 
 -10   1   2       19.12       17.90      3.44 o 
  -9   1   2       30.69       31.16      3.62 o 
  -8   1   2      297.06      286.10      9.41 o 
  -7   1   2      130.65      121.86      3.78 o 
  -6   1   2       17.01       17.76      1.58 o 
  -5   1   2      276.85      282.38      4.62 o 
  -4   1   2      271.24      266.31      4.29 o 
  -3   1   2     1753.52     1749.07     19.61 o 
  -2   1   2     4348.99     4190.32     48.55 o 
  -1   1   2     7416.49     6576.53    140.24 o 
   0   1   2     3370.18     3227.87     47.26 o 
   1   1   2     7366.67     6418.78    142.52 o 
   2   1   2     4324.36     4201.31     52.54 o 
   3   1   2     1773.01     1756.22     19.76 o 
   4   1   2      272.45      267.22      4.25 o 
   5   1   2      281.98      286.63      4.77 o 
   6   1   2       14.05       14.88      1.46 o 
   7   1   2      123.58      111.04      5.33 o 
   8   1   2      286.99      286.65      7.97 o 
   9   1   2       33.04       33.00      3.36 o 
  10   1   2       20.56       18.07      3.23 o 
  11   1   2        4.16       13.36      7.10 o 
 -10   2   2       10.35        6.06      2.65 o 
  -9   2   2      167.22      180.77      6.47 o 
  -8   2   2       33.25       37.86      3.07 o 
  -7   2   2      345.22      340.11      6.33 o 
  -6   2   2      361.15      328.33      5.83 o 
  -5   2   2      172.75      175.65      3.65 o 
  -4   2   2     4245.97     4422.08     51.88 o 
  -3   2   2      802.00      840.68     10.27 o 
  -2   2   2      778.00      797.80     10.40 o 
  -1   2   2     3711.28     3646.44     41.47 o 
   0   2   2      922.48      902.03     13.43 o 
   1   2   2     3757.81     3700.45     39.35 o 
   2   2   2      777.96      816.97     10.49 o 
   3   2   2      781.35      812.12     11.12 o 
   4   2   2     4300.26     4513.96     51.68 o 
   5   2   2      174.55      174.04      5.34 o 
   6   2   2      357.14      324.56     11.56 o 
   7   2   2      341.55      346.43     12.18 o 
   8   2   2       34.70       39.30      2.98 o 
   9   2   2      166.67      155.54      7.15 o 
  10   2   2       10.82        6.71      2.76 o 
  11   2   2      102.03       88.56      8.77 o 
 -10   3   2       15.50       15.33      3.79 o 
  -9   3   2       87.27       87.17      5.35 o 
  -8   3   2      136.20      129.52      5.86 o 
  -7   3   2      196.64      190.54      4.56 o 
  -6   3   2      356.34      339.65      6.50 o 
  -5   3   2     1207.94     1226.94     17.89 o 
  -4   3   2     1868.78     1826.55     24.80 o 
  -3   3   2      819.08      840.78     11.02 o 
  -2   3   2     1960.75     2075.95     23.17 o 
  -1   3   2      579.68      586.71      9.62 o 
   0   3   2      100.53      114.85      2.75 o 
   1   3   2      597.50      607.25      9.37 o 
   2   3   2     1988.27     2100.98     27.30 o 
   3   3   2      813.60      843.77     14.53 o 
   4   3   2     1849.87     1823.25     22.45 o 
   5   3   2     1186.54     1214.63     16.12 o 
   6   3   2      367.92      356.94      7.66 o 
   7   3   2      193.72      190.83      5.67 o 
   8   3   2      138.22      136.13      5.09 o 
   9   3   2       84.35       93.54      4.66 o 
  10   3   2       16.75       20.70      3.70 o 
 -10   4   2       28.19       24.99      4.43 o 
  -9   4   2      128.14      123.09      6.45 o 
  -8   4   2      206.43      199.76      6.27 o 
  -7   4   2      269.30      287.91      8.63 o 
  -6   4   2      261.16      257.20      5.95 o 
  -5   4   2      740.36      760.35     20.91 o 
  -4   4   2      448.08      475.20      8.65 o 
  -3   4   2     2329.82     2507.96     37.98 o 
  -2   4   2      906.95      921.74     11.90 o 
  -1   4   2       67.05       61.63      2.38 o 
   0   4   2        7.04       10.42      0.92 o 
   1   4   2       63.72       58.26      1.80 o 
   2   4   2      887.61      869.22     16.30 o 
   3   4   2     2364.54     2533.99     30.61 o 
   4   4   2      456.57      479.94      8.01 o 
   5   4   2      739.10      749.37     12.63 o 
   6   4   2      266.63      265.47      6.57 o 
   7   4   2      275.08      271.69      7.11 o 
   8   4   2      205.76      206.75      6.40 o 
   9   4   2      126.93      127.58      5.49 o 
  10   4   2       29.83       35.98      4.26 o 
 -10   5   2      124.03      133.06      8.59 o 
  -9   5   2      241.14      238.98      8.93 o 
  -8   5   2       71.50       63.66      4.26 o 
  -7   5   2      545.97      539.22     11.00 o 
  -6   5   2      323.65      344.52      7.43 o 
  -5   5   2      105.71      106.61      3.62 o 
  -4   5   2      444.71      467.91      8.76 o 
  -3   5   2       48.40       37.75      1.74 o 
  -2   5   2      152.61      150.04      3.71 o 
  -1   5   2      165.03      178.96      6.39 o 
   0   5   2      807.88      850.83     13.73 o 
   1   5   2      172.78      192.68      3.96 o 
   2   5   2      157.97      156.23      4.10 o 
   3   5   2       49.32       35.00      1.65 o 
   4   5   2      449.99      461.64      7.44 o 
   5   5   2      104.12      107.36      3.87 o 
   6   5   2      318.35      316.91      7.56 o 
   7   5   2      552.97      530.41     11.01 o 
   8   5   2       67.03       56.27      3.65 o 
   9   5   2      245.82      247.13      7.68 o 
  10   5   2      126.95      140.57      8.57 o 
 -10   6   2       16.32       21.00      5.20 o 
  -9   6   2      105.88      109.89      6.33 o 
  -8   6   2      210.43      209.24      7.11 o 
  -7   6   2      318.76      289.29      7.70 o 
  -6   6   2      410.17      392.58      8.35 o 
  -5   6   2       43.24       38.62      2.47 o 
  -4   6   2      365.58      355.47      6.46 o 
  -3   6   2      279.69      275.35      5.37 o 
  -2   6   2      503.28      506.10      9.71 o 
  -1   6   2       27.92       27.83      2.67 o 
   0   6   2     5617.71     5880.40     81.95 o 
   1   6   2       28.06       18.43      1.65 o 
   2   6   2      503.79      507.17     20.34 o 
   3   6   2      284.20      277.87      5.23 o 
   4   6   2      361.07      350.24      5.83 o 
   5   6   2       43.06       34.67      3.65 o 
   6   6   2      397.53      384.19      8.68 o 
   7   6   2      317.06      299.91      8.15 o 
   8   6   2      213.90      210.22      8.14 o 
   9   6   2      109.68      123.81      8.22 o 
  10   6   2       15.37       15.50      4.10 o 
  -9   7   2        5.88        3.88      2.46 o 
  -8   7   2      223.47      215.93      7.06 o 
  -7   7   2       39.23       35.15      3.37 o 
  -6   7   2      336.13      356.43      9.52 o 
  -5   7   2      246.92      247.95      6.50 o 
  -4   7   2      868.98      856.61     18.25 o 
  -3   7   2     1077.40     1116.79     15.40 o 
  -2   7   2      765.21      744.95     16.03 o 
  -1   7   2      340.90      348.72     10.96 o 
   0   7   2      101.10      108.21      3.61 o 
   1   7   2      350.27      366.24      7.81 o 
   2   7   2      758.39      753.89     17.20 o 
   3   7   2     1073.24     1098.20     16.75 o 
   4   7   2      870.27      850.28     14.30 o 
   5   7   2      249.86      256.07      6.37 o 
   6   7   2      339.68      359.80      9.36 o 
   7   7   2       37.67       38.09      5.17 o 
   8   7   2      222.56      214.23      7.08 o 
   9   7   2        5.16        7.51      2.34 o 
  -9   8   2        7.67        6.01      2.28 o 
  -8   8   2       12.30       11.24      2.43 o 
  -7   8   2       13.21       12.70      2.58 o 
  -6   8   2      106.82       98.59      4.99 o 
  -5   8   2      874.91      852.22     14.81 o 
  -4   8   2      243.08      236.02      6.11 o 
  -3   8   2      576.34      605.91     12.99 o 
  -2   8   2        9.99       12.39      1.99 o 
  -1   8   2      365.50      368.50     10.22 o 
   0   8   2     1552.54     1477.70     23.57 o 
   1   8   2      371.71      385.47      8.46 o 
   2   8   2       11.90       15.00      1.79 o 
   3   8   2      590.84      619.97     14.88 o 
   4   8   2      238.29      250.86      5.53 o 
   5   8   2      864.09      865.54     15.77 o 
   6   8   2      103.15       96.38      4.87 o 
   7   8   2       14.32       12.62      2.21 o 
   8   8   2       11.04       10.34      2.31 o 
   9   8   2        7.39        7.27      3.21 o 
  -9   9   2        1.40        2.47      2.59 o 
  -8   9   2       15.33       12.36      2.62 o 
  -7   9   2       66.23       57.46      4.49 o 
  -6   9   2      111.05      101.06      5.24 o 
  -5   9   2      564.01      547.44     15.14 o 
  -4   9   2       41.72       42.82      2.58 o 
  -3   9   2     1665.23     1604.58     21.71 o 
  -2   9   2     1937.96     1967.79     46.43 o 
  -1   9   2       98.14       91.24      5.71 o 
   0   9   2      981.35      948.32     16.81 o 
   1   9   2       94.11       91.02      4.54 o 
   2   9   2     1960.77     1965.65     30.74 o 
   3   9   2     1656.31     1584.16     23.47 o 
   4   9   2       39.74       48.48      2.53 o 
   5   9   2      562.30      573.64     12.48 o 
   6   9   2      108.48       94.51      6.12 o 
   7   9   2       64.15       65.37      4.82 o 
   8   9   2       16.94       14.99      3.17 o 
   9   9   2        1.21        2.40      2.90 o 
  -8  10   2        6.25        7.05      2.74 o 
  -7  10   2       36.14       34.48      4.91 o 
  -6  10   2       26.77       29.76      3.50 o 
  -5  10   2       30.24       29.29      2.79 o 
  -4  10   2      533.65      541.46     11.38 o 
  -3  10   2       42.06       40.90      2.92 o 
  -2  10   2      715.48      721.02     12.97 o 
  -1  10   2      497.55      488.58     12.65 o 
   0  10   2      424.23      422.32      9.70 o 
   1  10   2      485.33      463.92     12.06 o 
   2  10   2      711.59      693.02     16.20 o 
   3  10   2       44.32       49.45      3.49 o 
   4  10   2      544.23      576.99     13.84 o 
   5  10   2       28.59       30.89      2.63 o 
   6  10   2       29.05       29.61      4.08 o 
   7  10   2       33.97       30.51      3.92 o 
   8  10   2        7.14       10.05      3.45 o 
  -7  11   2       41.81       39.81      4.19 o 
  -6  11   2      394.66      408.68     12.81 o 
  -5  11   2       25.89       29.84      3.39 o 
  -4  11   2      224.21      222.93      6.85 o 
  -3  11   2       61.52       65.42      3.64 o 
  -2  11   2      143.12      136.86      5.57 o 
  -1  11   2      102.91      101.89      5.65 o 
   0  11   2       59.02       63.12      4.62 o 
   1  11   2      106.24      108.28     18.89 o 
   2  11   2      137.64      137.99      8.04 o 
   3  11   2       62.56       63.63      4.93 o 
   4  11   2      218.88      229.33      7.19 o 
   5  11   2       25.08       26.93      4.93 o 
   6  11   2      390.88      400.58     21.92 o 
   7  11   2       40.21       44.31     14.82 o 
  -6  12   2       33.60       45.29      5.30 o 
  -5  12   2      153.77      160.76      8.32 o 
  -4  12   2       85.04       97.96      5.86 o 
  -3  12   2       76.90       77.95      3.84 o 
  -2  12   2      180.14      185.71      6.89 o 
  -1  12   2       21.52       22.19      3.29 o 
   0  12   2        0.30       -0.85      1.59 o 
   1  12   2       20.29       26.14      4.35 o 
   2  12   2      184.71      192.93     10.44 o 
   3  12   2       76.10       76.92      5.59 o 
   4  12   2       81.82       94.53      6.23 o 
   5  12   2      156.91      154.70     10.16 o 
   6  12   2       33.78       39.06      6.30 o 
  -4  13   2       10.28        6.26      4.59 o 
  -3  13   2      127.55      136.56      9.45 o 
  -2  13   2       31.40       29.82      6.89 o 
  -1  13   2        7.19        6.01      2.96 o 
   0  13   2       26.42       36.32      7.93 o 
   1  13   2        6.49        4.88      3.55 o 
   2  13   2       28.90       30.79      5.02 o 
   3  13   2      122.23      130.09      7.54 o 
   4  13   2       10.01       12.42      3.18 o 
   5  13   2      162.08      177.51     11.90 o 
  -4  14   2        6.86       11.48      5.64 o 
  -3  14   2       10.69       16.16      4.57 o 
  -2  14   2       33.68       42.57      6.05 o 
  -1  14   2      100.15      118.29     17.01 o 
   0  14   2       26.07       28.79      5.16 o 
   1  14   2       98.18      119.41      8.92 o 
   2  14   2       33.77       44.19      6.11 o 
   3  14   2       11.82       13.57      3.52 o 
   4  14   2        6.58       11.98      4.46 o 
  -1  15   2       45.12       62.86     11.48 o 
   0  15   2       18.08       20.99      5.02 o 
   1  15   2       45.45       55.87      6.92 o 
   1   0   3        0.09        1.00      0.54 o 
   2   0   3     4580.66     4557.91     51.83 o 
   3   0   3        3.17        6.23      0.68 o 
   4   0   3      242.65      220.34      3.57 o 
   5   0   3      225.76      262.83      4.32 o 
   6   0   3     1079.04     1054.97     14.01 o 
   7   0   3     3011.41     2901.59     33.92 o 
   8   0   3       14.65       15.05      1.97 o 
   9   0   3      123.98      110.77      5.31 o 
  10   0   3        6.88        7.05      2.64 o 
  11   0   3      204.44      197.68     18.16 o 
 -10   1   3       95.22       99.03      6.26 o 
  -9   1   3      317.88      316.85     11.42 o 
  -8   1   3      115.49      110.20      4.10 o 
  -7   1   3      462.35      447.48      8.56 o 
  -6   1   3       72.73       70.47      3.46 o 
  -5   1   3      239.56      231.39      4.05 o 
  -4   1   3      131.55      131.39      2.63 o 
  -3   1   3       72.73       83.67      2.23 o 
  -2   1   3     1891.57     2017.18     24.08 o 
  -1   1   3     3360.91     3410.83     30.70 o 
   0   1   3     4282.55     4242.36     40.00 o 
   1   1   3     3309.28     3375.82     34.58 o 
   2   1   3     1877.50     1997.21     24.16 o 
   3   1   3       78.08       93.98      2.65 o 
   4   1   3      124.92      124.56      3.02 o 
   5   1   3      233.64      227.09      3.84 o 
   6   1   3       70.77       70.42      3.79 o 
   7   1   3      472.81      453.73      8.72 o 
   8   1   3      109.20       99.74      4.39 o 
   9   1   3      319.50      317.46      9.98 o 
  10   1   3       98.81      103.67      6.46 o 
  11   1   3       73.57       80.50     17.22 o 
 -10   2   3      365.88      378.81     13.44 o 
  -9   2   3       46.94       48.53      4.29 o 
  -8   2   3      404.22      393.70      9.83 o 
  -7   2   3      273.64      271.58      6.20 o 
  -6   2   3      892.85      843.36     11.55 o 
  -5   2   3      455.24      448.03      6.90 o 
  -4   2   3     1507.96     1565.64     19.76 o 
  -3   2   3     4089.99     4116.91     44.72 o 
  -2   2   3     2687.38     2618.12     27.12 o 
  -1   2   3     2155.45     2112.04     21.36 o 
   0   2   3      144.00      150.94      3.40 o 
   1   2   3     2150.33     2105.42     22.96 o 
   2   2   3     2687.55     2595.46     27.17 o 
   3   2   3     4053.44     4096.29     48.47 o 
   4   2   3     1518.47     1566.64     22.01 o 
   5   2   3      472.04      469.30      8.64 o 
   6   2   3      893.96      846.67     14.09 o 
   7   2   3      268.21      261.03      6.78 o 
   8   2   3      408.95      398.65      9.24 o 
   9   2   3       45.88       51.03      3.67 o 
  10   2   3      366.19      355.58     11.53 o 
  11   2   3       55.18       50.10     10.02 o 
 -10   3   3       79.12       83.06      6.81 o 
  -9   3   3       84.83       90.39      6.43 o 
  -8   3   3       99.30       83.06      4.40 o 
  -7   3   3       98.02      104.10      3.35 o 
  -6   3   3       74.32       89.97      3.34 o 
  -5   3   3      658.10      693.79     10.45 o 
  -4   3   3       89.17       76.48      3.19 o 
  -3   3   3      965.94     1088.07     17.41 o 
  -2   3   3      547.20      540.11      7.04 o 
  -1   3   3     1595.36     1635.63     19.53 o 
   0   3   3      383.03      384.40     12.11 o 
   1   3   3     1613.04     1664.59     21.36 o 
   2   3   3      559.94      546.07     13.11 o 
   3   3   3      982.83     1094.44     16.12 o 
   4   3   3       84.03       74.14      3.13 o 
   5   3   3      642.91      688.03     11.72 o 
   6   3   3       77.06       93.18      5.02 o 
   7   3   3      102.30      105.44      4.28 o 
   8   3   3      103.90      100.44      4.52 o 
   9   3   3       85.25       83.54      4.53 o 
  10   3   3       77.76       75.33      5.60 o 
 -10   4   3      183.98      179.98      9.66 o 
  -9   4   3      428.42      438.45     14.56 o 
  -8   4   3      127.89      125.86      5.98 o 
  -7   4   3      596.43      569.25     10.80 o 
  -6   4   3     1216.36     1229.88     19.61 o 
  -5   4   3       29.33       27.23      1.94 o 
  -4   4   3      822.54      848.37     13.08 o 
  -3   4   3      614.01      642.56     15.86 o 
  -2   4   3      222.52      266.98      4.64 o 
  -1   4   3     1075.62     1127.32     18.71 o 
   0   4   3      237.94      233.60      4.11 o 
   1   4   3     1105.46     1182.56     14.25 o 
   2   4   3      230.66      268.98      4.93 o 
   3   4   3      602.47      612.99      9.10 o 
   4   4   3      813.73      829.91     12.31 o 
   5   4   3       30.08       32.05      2.20 o 
   6   4   3     1200.30     1186.83     21.68 o 
   7   4   3      600.06      541.25     11.09 o 
   8   4   3      131.25      119.60      5.02 o 
   9   4   3      425.04      441.69     10.68 o 
  10   4   3      184.71      203.97     16.52 o 
 -10   5   3       39.89       39.38      5.36 o 
  -9   5   3       14.38       17.92      3.29 o 
  -8   5   3      212.24      198.37      6.41 o 
  -7   5   3       49.45       53.13      3.46 o 
  -6   5   3      232.98      238.68      6.05 o 
  -5   5   3      340.06      353.73      7.42 o 
  -4   5   3       91.76       92.18      2.97 o 
  -3   5   3      135.75      135.81      3.00 o 
  -2   5   3      183.33      229.21      4.84 o 
  -1   5   3     1057.58     1127.79     17.89 o 
   0   5   3      975.82     1107.52     17.27 o 
   1   5   3     1044.61     1145.90     15.76 o 
   2   5   3      190.82      238.10      5.16 o 
   3   5   3      132.25      126.44      3.20 o 
   4   5   3       97.77      100.22      2.79 o 
   5   5   3      334.76      348.32      7.61 o 
   6   5   3      223.15      227.24      6.22 o 
   7   5   3       51.97       54.58      3.37 o 
   8   5   3      215.60      211.93      6.73 o 
   9   5   3       17.16       21.43      2.91 o 
  10   5   3       41.41       36.99      5.25 o 
 -10   6   3      128.10      135.01     12.32 o 
  -9   6   3       54.53       60.48      4.93 o 
  -8   6   3      284.38      282.09      7.91 o 
  -7   6   3      623.19      648.05     14.05 o 
  -6   6   3       95.65      109.73      5.54 o 
  -5   6   3      527.78      513.65     10.28 o 
  -4   6   3        9.10        9.69      1.27 o 
  -3   6   3      226.50      233.09      4.83 o 
  -2   6   3       95.70       86.16      2.92 o 
  -1   6   3      268.08      263.76      6.14 o 
   0   6   3        3.09        9.98      1.59 o 
   1   6   3      275.33      281.40      5.35 o 
   2   6   3      101.55       97.12      4.25 o 
   3   6   3      228.65      227.76      4.67 o 
   4   6   3        8.09        8.98      1.06 o 
   5   6   3      516.05      485.11     11.93 o 
   6   6   3       92.64       94.84      4.62 o 
   7   6   3      615.22      605.46     15.69 o 
   8   6   3      282.38      268.30      7.82 o 
   9   6   3       54.20       55.53      4.14 o 
  10   6   3      130.19      136.71      7.14 o 
  -9   7   3       40.82       43.14      4.95 o 
  -8   7   3      112.38      105.61      5.07 o 
  -7   7   3        4.97        2.84      2.16 o 
  -6   7   3       10.39       13.24      1.96 o 
  -5   7   3      298.58      277.07      7.63 o 
  -4   7   3      277.30      284.22      8.58 o 
  -3   7   3      460.41      432.19      8.26 o 
  -2   7   3      671.74      705.23     12.88 o 
  -1   7   3      295.43      347.03     13.70 o 
   0   7   3     1359.83     1334.54     21.20 o 
   1   7   3      296.49      356.63      6.66 o 
   2   7   3      666.62      681.75     14.16 o 
   3   7   3      451.82      413.85      7.30 o 
   4   7   3      283.19      302.25      6.00 o 
   5   7   3      301.13      270.88      6.68 o 
   6   7   3        9.99       10.30      1.93 o 
   7   7   3        4.19        3.72      1.63 o 
   8   7   3      112.26      116.59      5.31 o 
   9   7   3       39.24       35.61      3.66 o 
  -9   8   3       22.09       29.32      4.70 o 
  -8   8   3       58.63       66.95      4.41 o 
  -7   8   3       64.94       64.01      4.48 o 
  -6   8   3       77.82       78.87      4.65 o 
  -5   8   3      162.43      160.90      5.22 o 
  -4   8   3      846.33      847.94     23.26 o 
  -3   8   3      552.45      560.08     10.47 o 
  -2   8   3     1488.53     1471.85     38.28 o 
  -1   8   3       75.50       80.99      6.00 o 
   0   8   3        9.23       12.74      1.90 o 
   1   8   3       81.57       94.41      3.84 o 
   2   8   3     1477.12     1441.03     30.91 o 
   3   8   3      549.77      541.05     12.56 o 
   4   8   3      830.88      851.36     17.48 o 
   5   8   3      166.34      158.62      5.91 o 
   6   8   3       74.75       76.03      4.00 o 
   7   8   3       64.89       56.02      5.19 o 
   8   8   3       58.81       65.03      5.30 o 
   9   8   3       22.32       24.57      4.49 o 
  -8   9   3       14.34       12.54      3.01 o 
  -7   9   3       78.88       77.59      5.06 o 
  -6   9   3       34.26       35.40      3.55 o 
  -5   9   3      301.51      281.68      7.43 o 
  -4   9   3       99.80       97.67      4.21 o 
  -3   9   3      246.57      238.65      5.73 o 
  -2   9   3      815.27      815.17     20.13 o 
  -1   9   3      510.87      504.99     12.68 o 
   0   9   3       82.05       83.26      4.65 o 
   1   9   3      523.40      506.13     10.70 o 
   2   9   3      812.15      778.23     17.02 o 
   3   9   3      237.52      227.68      8.40 o 
   4   9   3      100.44       99.37      5.18 o 
   5   9   3      300.86      290.63      7.38 o 
   6   9   3       33.66       31.59      3.95 o 
   7   9   3       81.36       83.72      5.34 o 
   8   9   3       13.90       19.08      3.36 o 
  -8  10   3        7.71        6.15      2.65 o 
  -7  10   3       11.65        3.69      2.28 o 
  -6  10   3       82.76       88.44      5.24 o 
  -5  10   3      441.61      437.13     10.04 o 
  -4  10   3       42.60       42.66      3.18 o 
  -3  10   3      274.82      259.59      6.32 o 
  -2  10   3        2.27        1.36      1.40 o 
  -1  10   3      298.22      288.32      7.93 o 
   0  10   3     1350.48     1212.92     24.82 o 
   1  10   3      289.90      283.01     11.27 o 
   2  10   3        1.56        2.12      2.11 o 
   3  10   3      265.59      257.29      9.27 o 
   4  10   3       41.07       40.70      3.26 o 
   5  10   3      438.63      451.96     23.76 o 
   6  10   3       83.79       92.02      7.85 o 
   7  10   3       11.67        9.97      3.17 o 
   8  10   3        8.08        7.61      3.86 o 
  -7  11   3      119.88      123.29      6.65 o 
  -6  11   3       63.98       68.22      5.57 o 
  -5  11   3       35.38       39.18      3.32 o 
  -4  11   3      291.18      298.04     11.01 o 
  -3  11   3       17.20       15.44      2.06 o 
  -2  11   3      112.76      133.00      5.41 o 
  -1  11   3      160.05      158.56      6.95 o 
   0  11   3        1.66        0.07      1.94 o 
   1  11   3      163.51      150.62      8.41 o 
   2  11   3      107.86      116.30      7.60 o 
   3  11   3       18.46       17.72      3.39 o 
   4  11   3      290.62      303.35     10.75 o 
   5  11   3       35.96       32.84      6.38 o 
   6  11   3       66.50       72.57      7.45 o 
   7  11   3      121.50      119.86      9.63 o 
  -6  12   3       70.30       67.37      7.61 o 
  -5  12   3       80.88       81.02      6.09 o 
  -4  12   3      156.51      156.39      6.82 o 
  -3  12   3       43.79       48.93      5.30 o 
  -2  12   3       98.92       95.49      5.20 o 
  -1  12   3      211.20      191.85     10.28 o 
   0  12   3       34.99       26.73      3.66 o 
   1  12   3      209.67      210.68     15.66 o 
   2  12   3       95.32       95.70     10.44 o 
   3  12   3       41.56       50.88      4.81 o 
   4  12   3      150.98      146.31      7.79 o 
   5  12   3       78.39       70.62     13.26 o 
   6  12   3       69.50       71.80      7.61 o 
  -5  13   3       46.12       45.58     10.54 o 
  -4  13   3        2.28        1.65      2.45 o 
  -3  13   3       54.09       65.38      6.63 o 
  -2  13   3       88.44       90.64      6.02 o 
  -1  13   3      169.61      191.14      8.43 o 
   0  13   3       57.20       60.44      5.17 o 
   1  13   3      171.03      187.84     10.41 o 
   2  13   3       89.72       98.24     11.90 o 
   3  13   3       53.47       66.07      5.74 o 
   4  13   3        2.08       -2.15      2.15 o 
   5  13   3       46.23       46.25      6.62 o 
  -4  14   3       49.69       51.77     10.02 o 
  -3  14   3       58.02       74.72      7.67 o 
  -2  14   3      134.31      143.80      9.78 o 
  -1  14   3        1.69        0.40      2.79 o 
   0  14   3       64.65       74.84      7.51 o 
   1  14   3        2.20        2.94      2.91 o 
   2  14   3      135.13      139.28     16.91 o 
   3  14   3       55.90       48.24      5.46 o 
   4  14   3       47.04       50.73      9.81 o 
   0  15   3       69.04       89.24      8.34 o 
   0   0   4    28435.84    20173.82    296.48 o 
   1   0   4     1889.81     1997.42     22.32 o 
   2   0   4      764.84      761.20      8.61 o 
   3   0   4      765.11      808.87      9.78 o 
   4   0   4       37.94       44.61      1.44 o 
   5   0   4      680.47      721.28      9.09 o 
   6   0   4      278.17      299.18      6.15 o 
   7   0   4        9.57       15.20      1.71 o 
   8   0   4       99.96       98.05      4.10 o 
   9   0   4        1.59        2.75      2.08 o 
  10   0   4        1.63        1.08      2.57 o 
 -10   1   4       69.46       56.94      4.96 o 
  -9   1   4      124.17      118.01      6.23 o 
  -8   1   4       66.01       67.43      3.84 o 
  -7   1   4      527.40      515.95      8.73 o 
  -6   1   4       82.17       73.85      2.37 o 
  -5   1   4      445.35      492.82      6.83 o 
  -4   1   4      384.53      386.72      5.47 o 
  -3   1   4     1718.45     1768.49     19.13 o 
  -2   1   4     1156.41     1213.43     14.23 o 
  -1   1   4     2165.03     2144.81     22.04 o 
   0   1   4    14471.37    11703.31    228.99 o 
   1   1   4     2130.48     2109.27     23.28 o 
   2   1   4     1189.38     1235.23     15.45 o 
   3   1   4     1746.50     1798.32     22.28 o 
   4   1   4      378.93      394.66      7.27 o 
   5   1   4      438.75      484.56      9.00 o 
   6   1   4       81.30       73.47      3.30 o 
   7   1   4      532.89      525.56     10.53 o 
   8   1   4       65.25       66.57      3.73 o 
   9   1   4      126.31      126.94      7.32 o 
  10   1   4       67.67       56.49      4.96 o 
  11   1   4       96.71       78.28     12.11 o 
 -10   2   4       74.33       74.95      5.60 o 
  -9   2   4      110.54      109.26      6.01 o 
  -8   2   4       22.26       25.59      2.62 o 
  -7   2   4       76.17       76.63      3.30 o 
  -6   2   4      703.79      699.29      9.96 o 
  -5   2   4       14.84       18.95      1.32 o 
  -4   2   4      480.81      468.73      7.49 o 
  -3   2   4        4.05        7.73      1.42 o 
  -2   2   4       22.66       27.93      1.09 o 
  -1   2   4     4240.35     4276.20     42.56 o 
   0   2   4      168.85      164.14      2.52 o 
   1   2   4     4243.54     4234.11     45.55 o 
   2   2   4       18.03       20.67      1.27 o 
   3   2   4        4.66        7.91      0.98 o 
   4   2   4      491.04      480.02      7.74 o 
   5   2   4       15.15       17.58      1.56 o 
   6   2   4      692.32      684.66     12.24 o 
   7   2   4       73.36       80.16      3.80 o 
   8   2   4       21.02       24.96      2.64 o 
   9   2   4      109.67      107.83      5.07 o 
  10   2   4       73.92       72.23      7.32 o 
 -10   3   4      241.84      260.37     11.34 o 
  -9   3   4      391.61      403.11     11.76 o 
  -8   3   4      539.38      522.91     12.36 o 
  -7   3   4      212.11      201.14      5.30 o 
  -6   3   4      902.27      889.89     12.17 o 
  -5   3   4      170.08      169.49      4.14 o 
  -4   3   4       17.36       16.24      1.30 o 
  -3   3   4     1044.71     1124.78     14.70 o 
  -2   3   4     2286.87     2372.70     26.72 o 
  -1   3   4     1750.77     1667.36     18.26 o 
   0   3   4      689.55      651.57     10.56 o 
   1   3   4     1740.88     1660.69     18.55 o 
   2   3   4     2324.53     2448.77     26.82 o 
   3   3   4     1064.23     1119.79     14.99 o 
   4   3   4       18.14       22.88      2.00 o 
   5   3   4      168.36      178.22      4.84 o 
   6   3   4      894.05      872.11     14.81 o 
   7   3   4      211.87      194.49      5.91 o 
   8   3   4      543.41      519.06     11.17 o 
   9   3   4      386.28      376.72      9.72 o 
  10   3   4      243.30      232.30      9.18 o 
 -10   4   4       33.91       32.47      5.02 o 
  -9   4   4       71.60       87.88      6.60 o 
  -8   4   4       96.51      103.45      5.47 o 
  -7   4   4      696.37      694.91     11.36 o 
  -6   4   4      926.36      865.36     14.27 o 
  -5   4   4      139.04      150.02      4.31 o 
  -4   4   4      755.07      744.37     12.03 o 
  -3   4   4      457.31      487.15      6.78 o 
  -2   4   4       62.28       58.56      1.81 o 
  -1   4   4      505.94      514.74      8.17 o 
   0   4   4       16.60       14.46      1.37 o 
   1   4   4      516.62      516.97     10.68 o 
   2   4   4       62.47       54.02      1.87 o 
   3   4   4      443.41      451.14      8.62 o 
   4   4   4      746.19      728.60     11.96 o 
   5   4   4      128.58      142.11      4.37 o 
   6   4   4      920.00      845.23     14.55 o 
   7   4   4      685.06      662.81     12.84 o 
   8   4   4       98.56       95.20      4.63 o 
   9   4   4       71.54       72.40      4.43 o 
  10   4   4       33.43       38.13      4.47 o 
 -10   5   4      144.73      161.15     11.42 o 
  -9   5   4      329.43      324.43     12.49 o 
  -8   5   4      615.05      575.13     14.04 o 
  -7   5   4        3.51        3.66      1.29 o 
  -6   5   4      178.52      180.70      5.19 o 
  -5   5   4       41.99       45.12      2.62 o 
  -4   5   4        5.36        5.71      1.07 o 
  -3   5   4        1.21        2.87      0.77 o 
  -2   5   4      755.43      770.51     16.47 o 
  -1   5   4     1752.46     1860.15     27.48 o 
   0   5   4      344.49      309.60      6.05 o 
   1   5   4     1729.04     1816.79     21.91 o 
   2   5   4      761.47      775.86     11.66 o 
   3   5   4        0.77        3.29      1.66 o 
   4   5   4        5.77        3.54      0.93 o 
   5   5   4       44.02       41.32      2.53 o 
   6   5   4      175.38      168.86      5.29 o 
   7   5   4        4.38        6.72      1.80 o 
   8   5   4      614.45      589.59     12.44 o 
   9   5   4      327.78      332.88     11.62 o 
  10   5   4      145.08      147.46      9.43 o 
  -9   6   4      163.51      176.70      9.24 o 
  -8   6   4      151.19      167.68      7.03 o 
  -7   6   4        8.94        9.03      2.14 o 
  -6   6   4      235.41      239.29      8.26 o 
  -5   6   4       58.32       56.80      3.00 o 
  -4   6   4      218.89      215.92      5.51 o 
  -3   6   4      480.05      485.16     11.03 o 
  -2   6   4       52.43       53.30      2.35 o 
  -1   6   4      159.23      158.82      5.47 o 
   0   6   4       39.56       30.43      2.51 o 
   1   6   4      159.29      155.26      3.62 o 
   2   6   4       48.38       46.36      2.15 o 
   3   6   4      484.71      473.41      8.43 o 
   4   6   4      213.50      198.43      4.71 o 
   5   6   4       57.78       49.11      2.88 o 
   6   6   4      228.86      227.11      6.38 o 
   7   6   4        8.86        7.73      1.89 o 
   8   6   4      145.96      144.79      5.81 o 
   9   6   4      161.47      148.65      6.31 o 
  10   6   4        5.36        3.40      2.60 o 
  -9   7   4      155.47      168.10      9.23 o 
  -8   7   4       14.27       12.56      2.41 o 
  -7   7   4       88.61       86.75      4.94 o 
  -6   7   4        9.49       11.01      2.00 o 
  -5   7   4       20.37       16.78      1.99 o 
  -4   7   4      650.68      663.64     10.77 o 
  -3   7   4      550.99      545.46     13.55 o 
  -2   7   4      445.54      441.00      8.24 o 
  -1   7   4     1366.21     1383.05     22.78 o 
   0   7   4       34.83       31.40      2.70 o 
   1   7   4     1366.97     1388.26     19.42 o 
   2   7   4      446.29      426.77      8.42 o 
   3   7   4      558.53      544.10      9.48 o 
   4   7   4      657.56      668.85     10.66 o 
   5   7   4       20.64       16.99      2.16 o 
   6   7   4        8.42        7.40      1.71 o 
   7   7   4       88.09       93.44      4.81 o 
   8   7   4       15.90        8.17      2.16 o 
   9   7   4      152.63      163.68      7.89 o 
  -9   8   4       45.89       51.76      5.94 o 
  -8   8   4       21.98       25.17      3.47 o 
  -7   8   4       18.52       14.16      2.72 o 
  -6   8   4       27.40       26.48      2.72 o 
  -5   8   4      314.77      328.73      7.95 o 
  -4   8   4      463.22      447.09      9.62 o 
  -3   8   4      636.10      600.84     11.03 o 
  -2   8   4      142.71      152.63      4.53 o 
  -1   8   4       77.82       82.76      4.07 o 
   0   8   4       19.29       24.26      3.70 o 
   1   8   4       76.33       77.01      3.42 o 
   2   8   4      144.47      154.44      5.62 o 
   3   8   4      641.12      594.43     12.35 o 
   4   8   4      467.27      441.21      9.42 o 
   5   8   4      309.86      324.13      8.77 o 
   6   8   4       25.64       23.20      4.67 o 
   7   8   4       18.88       13.77      2.68 o 
   8   8   4       21.11       19.33      3.29 o 
   9   8   4       45.09       41.80      5.32 o 
  -8   9   4      107.87      110.68      6.34 o 
  -7   9   4       52.72       60.11      6.48 o 
  -6   9   4        0.83        1.27      1.67 o 
  -5   9   4      177.95      176.33      5.76 o 
  -4   9   4      164.26      158.97      6.25 o 
  -3   9   4      164.95      145.33      6.49 o 
  -2   9   4     1055.54     1049.89     19.22 o 
  -1   9   4      548.59      521.61     14.16 o 
   0   9   4      406.01      392.33     10.83 o 
   1   9   4      550.40      499.09     19.98 o 
   2   9   4     1056.04     1008.42     45.09 o 
   3   9   4      166.69      148.58      6.31 o 
   4   9   4      162.36      163.75      5.19 o 
   5   9   4      175.60      164.43      5.52 o 
   6   9   4        0.85        0.80      1.70 o 
   7   9   4       51.21       50.00      4.37 o 
   8   9   4      106.93      110.57      7.69 o 
  -8  10   4       28.23       33.36      4.22 o 
  -7  10   4      113.61      114.41      8.32 o 
  -6  10   4      114.22      109.92      5.88 o 
  -5  10   4       84.22       87.34      4.50 o 
  -4  10   4      127.96      131.56      7.83 o 
  -3  10   4       21.94       27.39      2.33 o 
  -2  10   4       67.01       67.48      5.72 o 
  -1  10   4      581.80      541.43     21.02 o 
   0  10   4        3.23        5.22      1.93 o 
   1  10   4      586.09      522.68     16.75 o 
   2  10   4       66.00       68.15      5.68 o 
   3  10   4       23.66       29.70      9.08 o 
   4  10   4      133.12      124.88      9.82 o 
   5  10   4       83.75       70.90      5.39 o 
   6  10   4      111.70      110.25      8.40 o 
   7  10   4      113.88      106.47      8.31 o 
   8  10   4       26.77       33.56      6.21 o 
  -7  11   4       33.69       41.06      5.84 o 
  -6  11   4      295.27      312.44     12.24 o 
  -5  11   4        7.21        4.74      2.18 o 
  -4  11   4       43.67       43.21      3.90 o 
  -3  11   4        6.03        3.19      1.86 o 
  -2  11   4       78.62       75.11      9.39 o 
  -1  11   4      825.57      774.97     18.54 o 
   0  11   4      198.50      199.21      8.55 o 
   1  11   4      828.58      778.04     22.65 o 
   2  11   4       80.16       92.54      6.86 o 
   3  11   4        6.80        6.81      4.49 o 
   4  11   4       43.75       50.49      4.77 o 
   5  11   4        7.26        5.39      2.75 o 
   6  11   4      295.94      283.77     13.99 o 
   7  11   4       35.58       47.31      6.90 o 
  -6  12   4       56.46       61.72      5.81 o 
  -5  12   4       58.11       71.45      5.93 o 
  -4  12   4       69.93       78.33      5.18 o 
  -3  12   4       17.15       14.86      3.34 o 
  -2  12   4       75.17       79.22      4.85 o 
  -1  12   4       38.23       41.83      4.25 o 
   0  12   4       34.51       32.69      4.05 o 
   1  12   4       37.26       33.75      4.87 o 
   2  12   4       72.07       70.27      6.64 o 
   3  12   4       19.27       18.26      5.34 o 
   4  12   4       69.78       72.13      5.81 o 
   5  12   4       59.47       69.01      5.85 o 
   6  12   4       58.18       45.72      9.18 o 
  -5  13   4       29.95       35.14      5.97 o 
  -4  13   4       51.45       52.30      4.71 o 
  -3  13   4      121.53      126.76      6.57 o 
  -2  13   4      150.35      150.77      6.73 o 
  -1  13   4        8.55        9.39      2.89 o 
   0  13   4       59.74       72.35      5.66 o 
   1  13   4        8.96        6.78      3.24 o 
   2  13   4      150.41      136.71     12.73 o 
   3  13   4      123.54      130.31      7.74 o 
   4  13   4       51.98       60.54      5.77 o 
   5  13   4       31.16       38.62      8.56 o 
  -3  14   4        8.74        7.62      3.19 o 
  -2  14   4        7.38        7.87      3.95 o 
  -1  14   4       12.57       17.27      7.20 o 
   0  14   4        0.35       -1.25      2.79 o 
   1  14   4       12.98       17.95      4.58 o 
   2  14   4        8.05        7.47      3.89 o 
   3  14   4        7.69       10.32      3.51 o 
   1   0   5      674.60      774.31     14.08 o 
   2   0   5     5972.42     5888.22     56.05 o 
   3   0   5       47.89       48.42      1.28 o 
   4   0   5     1009.20      974.79     11.94 o 
   5   0   5        1.56        0.20      0.63 o 
   6   0   5      710.69      676.86     10.74 o 
   7   0   5      204.35      211.74      6.04 o 
   8   0   5      186.20      174.20      6.40 o 
   9   0   5       48.62       51.64      4.31 o 
  10   0   5       28.73       26.15      5.10 o 
 -10   1   5      168.58      187.29      9.39 o 
  -9   1   5      179.35      185.26      7.69 o 
  -8   1   5      114.79      117.30      7.79 o 
  -7   1   5      686.43      669.20     11.52 o 
  -6   1   5       67.20       65.56      2.73 o 
  -5   1   5      393.49      406.42      6.01 o 
  -4   1   5     1036.51     1125.88     13.97 o 
  -3   1   5      167.12      132.81      2.83 o 
  -2   1   5      131.06      120.78      3.01 o 
  -1   1   5      299.31      376.19      5.21 o 
   0   1   5    12989.29    11790.90    120.63 o 
   1   1   5      301.64      374.90      5.01 o 
   2   1   5      126.97      118.28      2.64 o 
   3   1   5      173.94      134.59      3.16 o 
   4   1   5     1042.19     1140.54     15.52 o 
   5   1   5      391.59      401.80      8.02 o 
   6   1   5       68.67       65.31      4.59 o 
   7   1   5      684.10      651.69     12.62 o 
   8   1   5      114.17      115.15      4.86 o 
   9   1   5      183.44      200.52      6.70 o 
  10   1   5      173.61      180.78      8.26 o 
 -10   2   5       22.11       14.37      3.22 o 
  -9   2   5       55.61       57.43      4.64 o 
  -8   2   5       13.08       14.97      2.25 o 
  -7   2   5      240.82      237.60      5.79 o 
  -6   2   5      561.49      537.71      8.28 o 
  -5   2   5     1335.28     1296.71     17.44 o 
  -4   2   5      267.22      313.14      6.68 o 
  -3   2   5      810.13      779.64     10.76 o 
  -2   2   5     1440.69     1473.61     15.13 o 
  -1   2   5      462.13      475.45      6.27 o 
   0   2   5      609.21      646.96      7.15 o 
   1   2   5      472.70      492.04      5.64 o 
   2   2   5     1444.22     1482.79     17.33 o 
   3   2   5      797.50      774.69     10.93 o 
   4   2   5      264.95      311.88      5.80 o 
   5   2   5     1338.05     1310.21     17.99 o 
   6   2   5      563.23      532.55     10.29 o 
   7   2   5      233.35      244.24      6.67 o 
   8   2   5       12.75       10.45      2.14 o 
   9   2   5       55.21       52.90      3.84 o 
  10   2   5       22.34       25.33      3.83 o 
 -10   3   5      319.72      315.29     12.93 o 
  -9   3   5      112.18      119.73      6.41 o 
  -8   3   5      141.60      135.72      5.31 o 
  -7   3   5        7.00        6.86      1.63 o 
  -6   3   5      180.23      168.16      6.97 o 
  -5   3   5      112.70      138.21      3.76 o 
  -4   3   5      804.22      877.80     12.48 o 
  -3   3   5      525.35      537.79      8.17 o 
  -2   3   5       10.59       16.14      0.96 o 
  -1   3   5     1314.65     1400.47     14.95 o 
   0   3   5        7.79       11.31      1.18 o 
   1   3   5     1337.95     1414.36     16.07 o 
   2   3   5        7.27       14.01      0.87 o 
   3   3   5      525.43      537.86      8.33 o 
   4   3   5      815.39      897.35     17.01 o 
   5   3   5      111.26      138.41      4.32 o 
   6   3   5      177.81      171.50      5.79 o 
   7   3   5        8.24       11.14      1.93 o 
   8   3   5      138.88      141.56      7.07 o 
   9   3   5      113.94      125.33      6.31 o 
  10   3   5      325.21      341.99     11.26 o 
 -10   4   5       10.64        6.21      3.27 o 
  -9   4   5       54.37       51.58      5.43 o 
  -8   4   5      419.79      420.16     16.32 o 
  -7   4   5       47.03       54.61      3.25 o 
  -6   4   5      251.86      248.98      6.42 o 
  -5   4   5       60.43       57.59      2.80 o 
  -4   4   5     1035.44      969.02     16.58 o 
  -3   4   5      498.08      499.80      7.19 o 
  -2   4   5       97.79       88.33      3.42 o 
  -1   4   5      971.98     1055.35     13.36 o 
   0   4   5        3.34        4.41      0.65 o 
   1   4   5      976.85     1043.92     15.17 o 
   2   4   5      106.20       96.76      2.27 o 
   3   4   5      501.60      516.67      7.58 o 
   4   4   5     1025.17      948.99     14.90 o 
   5   4   5       59.90       58.33      2.94 o 
   6   4   5      248.69      238.61      6.41 o 
   7   4   5       45.33       49.40      3.27 o 
   8   4   5      412.63      407.49      9.83 o 
   9   4   5       54.33       62.43      4.59 o 
  10   4   5       11.07        6.65      2.76 o 
 -10   5   5       84.62       80.60      8.63 o 
  -9   5   5      406.46      425.90     14.49 o 
  -8   5   5      154.98      135.56      7.62 o 
  -7   5   5      524.49      519.01     10.58 o 
  -6   5   5      207.72      199.69      5.68 o 
  -5   5   5      146.27      145.65      4.53 o 
  -4   5   5      459.06      480.21     10.00 o 
  -3   5   5      617.01      625.19     10.13 o 
  -2   5   5      981.09      988.71     13.39 o 
  -1   5   5       43.41       35.73      2.51 o 
   0   5   5      757.47      915.48     14.95 o 
   1   5   5       38.92       29.79      1.68 o 
   2   5   5      970.36      971.93     14.30 o 
   3   5   5      626.39      620.24     10.18 o 
   4   5   5      459.72      474.66      8.21 o 
   5   5   5      145.42      144.43      4.55 o 
   6   5   5      212.59      198.08      5.83 o 
   7   5   5      517.23      500.06     10.83 o 
   8   5   5      149.54      135.74      5.95 o 
   9   5   5      409.03      402.02     10.42 o 
  10   5   5       84.01       95.37      7.17 o 
  -9   6   5       30.75       21.71      4.58 o 
  -8   6   5       34.39       30.21      3.72 o 
  -7   6   5      344.93      345.06      8.32 o 
  -6   6   5       30.83       31.66      2.57 o 
  -5   6   5      395.29      379.52      9.79 o 
  -4   6   5       28.58       33.65      3.18 o 
  -3   6   5     1235.96     1242.34     15.51 o 
  -2   6   5      776.47      828.65     12.95 o 
  -1   6   5      116.24      110.59      3.30 o 
   0   6   5      783.96      833.08     14.16 o 
   1   6   5      121.46      114.69      3.51 o 
   2   6   5      778.93      821.28     14.91 o 
   3   6   5     1211.90     1205.19     20.74 o 
   4   6   5       30.34       30.74      1.83 o 
   5   6   5      391.07      372.05      8.12 o 
   6   6   5       32.94       29.95      2.62 o 
   7   6   5      341.27      322.11      8.40 o 
   8   6   5       33.23       29.43      3.14 o 
   9   6   5       30.49       22.11      3.50 o 
  -9   7   5       31.35       35.40      6.38 o 
  -8   7   5      220.14      212.91     12.90 o 
  -7   7   5       59.67       58.72      4.21 o 
  -6   7   5      142.72      147.58      5.15 o 
  -5   7   5        8.12        4.18      1.41 o 
  -4   7   5      863.90      831.85     13.81 o 
  -3   7   5       58.85       54.31      2.45 o 
  -2   7   5      117.79      112.69      3.61 o 
  -1   7   5      278.34      281.52      8.49 o 
   0   7   5      307.21      284.04      5.44 o 
   1   7   5      281.76      292.53      7.07 o 
   2   7   5      112.99      107.76      7.59 o 
   3   7   5       58.24       50.33      2.39 o 
   4   7   5      868.25      833.04     13.14 o 
   5   7   5        7.90        7.33      1.61 o 
   6   7   5      139.68      131.14      5.82 o 
   7   7   5       60.94       62.51      4.44 o 
   8   7   5      222.42      221.11     14.01 o 
   9   7   5       31.76       28.44      4.57 o 
  -9   8   5        6.15        7.19      3.52 o 
  -8   8   5       57.88       48.81      4.97 o 
  -7   8   5        9.35       10.99      3.90 o 
  -6   8   5       48.25       54.80      3.51 o 
  -5   8   5       43.06       48.29      3.20 o 
  -4   8   5      382.65      382.31      8.60 o 
  -3   8   5      254.63      260.60      5.82 o 
  -2   8   5     1125.53     1103.71     27.76 o 
  -1   8   5      510.25      518.60     10.58 o 
   0   8   5       20.95       18.47      2.68 o 
   1   8   5      514.98      518.03     12.83 o 
   2   8   5     1130.34     1062.04     21.03 o 
   3   8   5      255.55      245.95     15.00 o 
   4   8   5      364.49      365.26     11.25 o 
   5   8   5       45.01       43.18      2.83 o 
   6   8   5       50.44       60.12      4.67 o 
   7   8   5        9.19        8.88      2.38 o 
   8   8   5       55.64       62.14      4.92 o 
   9   8   5        5.90        7.20      3.23 o 
  -8   9   5        1.18        1.92      2.27 o 
  -7   9   5      348.99      360.41     10.80 o 
  -6   9   5        0.93        1.30      1.53 o 
  -5   9   5      141.33      150.51      5.43 o 
  -4   9   5        3.84        2.94      1.41 o 
  -3   9   5      198.04      186.58      7.63 o 
  -2   9   5        9.63        9.64      1.60 o 
  -1   9   5       69.47       71.22      3.58 o 
   0   9   5      926.04      909.49     19.74 o 
   1   9   5       65.23       64.40      4.55 o 
   2   9   5        8.98       11.84      3.00 o 
   3   9   5      207.26      193.51     10.82 o 
   4   9   5        3.86        2.49      1.61 o 
   5   9   5      140.70      139.41      5.96 o 
   6   9   5        0.84       -1.00      1.84 o 
   7   9   5      350.33      371.19     18.34 o 
   8   9   5        1.44        0.79      3.26 o 
  -8  10   5       41.24       43.38      6.18 o 
  -7  10   5       83.32       76.40      6.26 o 
  -6  10   5       16.70       18.19      3.57 o 
  -5  10   5      320.22      336.30      9.87 o 
  -4  10   5      456.02      447.48     12.53 o 
  -3  10   5       92.78      100.97      8.03 o 
  -2  10   5      261.57      263.25      7.88 o 
  -1  10   5       70.79       63.71      4.63 o 
   0  10   5      326.85      330.47     10.23 o 
   1  10   5       73.50       74.05      5.88 o 
   2  10   5      266.62      238.82     10.78 o 
   3  10   5       85.96       95.66      5.49 o 
   4  10   5      457.00      467.03     12.64 o 
   5  10   5      322.66      342.61     11.70 o 
   6  10   5       15.38       15.80      3.87 o 
   7  10   5       81.46       86.67      6.84 o 
   8  10   5       41.69       44.04      8.25 o 
  -7  11   5       27.37       23.24      4.23 o 
  -6  11   5      220.11      233.41     12.85 o 
  -5  11   5       18.05       13.16      2.79 o 
  -4  11   5       62.79       64.66      4.62 o 
  -3  11   5       34.05       31.05      3.46 o 
  -2  11   5       96.02       92.05      5.01 o 
  -1  11   5      607.08      578.60     20.63 o 
   0  11   5      156.74      150.37      6.98 o 
   1  11   5      602.49      558.73     21.71 o 
   2  11   5       98.29       92.63      8.77 o 
   3  11   5       33.83       33.49      4.80 o 
   4  11   5       65.12       58.51      5.16 o 
   5  11   5       18.49       18.54      3.58 o 
   6  11   5      218.39      199.96     21.79 o 
   7  11   5       26.47       26.96      5.67 o 
  -6  12   5       80.26       78.72      7.77 o 
  -5  12   5      233.19      235.04      8.77 o 
  -4  12   5       85.55       82.42      5.41 o 
  -3  12   5       54.37       59.25      4.64 o 
  -2  12   5       86.10       91.92      6.78 o 
  -1  12   5      198.31      222.96      8.93 o 
   0  12   5       38.17       36.84      4.27 o 
   1  12   5      200.44      209.60     10.62 o 
   2  12   5       84.56       82.99      7.01 o 
   3  12   5       56.15       49.93      6.05 o 
   4  12   5       86.55       87.43      6.46 o 
   5  12   5      236.33      236.74     10.20 o 
   6  12   5       84.18       77.87     14.09 o 
  -5  13   5       27.10       18.49      4.17 o 
  -4  13   5       81.71       84.11      7.65 o 
  -3  13   5       74.44       62.71      5.08 o 
  -2  13   5       25.63       22.07      3.49 o 
  -1  13   5      145.61      135.46      9.94 o 
   0  13   5        0.08        1.63      2.36 o 
   1  13   5      140.60      142.88      9.35 o 
   2  13   5       25.73       19.96      7.20 o 
   3  13   5       72.88       71.58      6.10 o 
   4  13   5       81.68       89.34     10.13 o 
   5  13   5       27.11       30.09      5.73 o 
  -3  14   5       10.66        2.13      4.54 o 
  -2  14   5      123.76      138.13      8.31 o 
  -1  14   5        9.71        9.41      3.59 o 
   0  14   5       37.95       36.76      5.73 o 
   1  14   5        9.12       11.48      4.13 o 
   2  14   5      123.50      126.72     22.23 o 
   3  14   5       10.04        5.27      7.41 o 
   0   0   6     3127.55     3562.79     53.37 o 
   1   0   6      230.24      277.36      5.42 o 
   2   0   6      443.08      441.57      7.10 o 
   3   0   6     3503.60     3541.24     36.20 o 
   4   0   6       71.88       82.11      2.39 o 
   5   0   6     2498.93     2392.39     29.74 o 
   6   0   6        7.70       13.04      2.31 o 
   7   0   6        0.56        0.25      1.14 o 
   8   0   6        3.19        1.52      1.55 o 
   9   0   6      206.94      193.66      7.91 o 
  10   0   6       10.75       13.89      3.61 o 
 -10   1   6        4.86        1.24      2.61 o 
  -9   1   6        2.87        4.53      2.22 o 
  -8   1   6       70.37       64.26      4.20 o 
  -7   1   6      123.18      125.02      4.75 o 
  -6   1   6      644.69      656.08     11.05 o 
  -5   1   6      349.39      323.00      5.23 o 
  -4   1   6      700.60      727.62     10.48 o 
  -3   1   6     2176.97     2259.45     26.77 o 
  -2   1   6      710.41      699.39      8.88 o 
  -1   1   6     1228.03     1285.66     15.60 o 
   0   1   6     1169.07     1182.54     13.40 o 
   1   1   6     1240.18     1284.76     14.44 o 
   2   1   6      707.47      696.35      9.79 o 
   3   1   6     2183.18     2236.04     27.15 o 
   4   1   6      704.29      715.47     12.28 o 
   5   1   6      355.02      337.41      6.60 o 
   6   1   6      653.99      665.08     12.12 o 
   7   1   6      120.64      120.74      4.91 o 
   8   1   6       65.09       63.18      3.79 o 
   9   1   6        2.18        1.37      1.78 o 
  10   1   6        4.31        0.71      2.40 o 
 -10   2   6       17.92       18.37      4.16 o 
  -9   2   6       36.06       37.05      4.04 o 
  -8   2   6      185.86      178.90      6.05 o 
  -7   2   6      163.58      147.65      5.14 o 
  -6   2   6     1172.40     1098.72     15.86 o 
  -5   2   6      160.10      164.92      4.07 o 
  -4   2   6     1718.24     1801.55     22.84 o 
  -3   2   6      949.03     1023.65     12.41 o 
  -2   2   6      820.27      899.30     12.03 o 
  -1   2   6      949.25     1034.19     11.54 o 
   0   2   6      565.55      610.32      7.53 o 
   1   2   6      934.38     1011.32     10.80 o 
   2   2   6      830.95      914.57     11.40 o 
   3   2   6      953.96     1032.67     14.92 o 
   4   2   6     1723.50     1818.99     23.42 o 
   5   2   6      160.64      168.98      4.32 o 
   6   2   6     1168.47     1103.38     17.78 o 
   7   2   6      162.83      165.98      5.64 o 
   8   2   6      179.80      185.87      6.38 o 
   9   2   6       38.15       35.79      4.50 o 
  10   2   6       17.33       16.94      3.56 o 
 -10   3   6       15.24       15.52      3.37 o 
  -9   3   6      179.83      170.69      7.63 o 
  -8   3   6       25.77       23.94      2.67 o 
  -7   3   6       14.86       10.69      2.98 o 
  -6   3   6      451.35      449.13      7.49 o 
  -5   3   6      238.94      223.19      5.01 o 
  -4   3   6      702.75      707.79     10.70 o 
  -3   3   6       58.26       71.29      3.01 o 
  -2   3   6      382.91      402.44      5.67 o 
  -1   3   6       94.96      105.88      2.23 o 
   0   3   6      129.78      161.40      3.15 o 
   1   3   6      107.02      118.66      2.05 o 
   2   3   6      371.54      391.34      6.40 o 
   3   3   6       58.28       69.05      2.58 o 
   4   3   6      709.69      736.60     11.88 o 
   5   3   6      243.93      228.68      5.79 o 
   6   3   6      443.02      447.72     10.29 o 
   7   3   6       15.75       10.73      2.04 o 
   8   3   6       27.59       29.20      2.98 o 
   9   3   6      186.25      199.79      6.94 o 
  10   3   6       17.11       17.60      3.12 o 
 -10   4   6       26.79       38.40      6.47 o 
  -9   4   6       80.32       83.98      6.71 o 
  -8   4   6      235.81      235.29     12.27 o 
  -7   4   6      717.49      693.92     14.89 o 
  -6   4   6      229.83      217.88      5.30 o 
  -5   4   6      822.43      814.64     13.61 o 
  -4   4   6      195.24      197.19      5.04 o 
  -3   4   6     1117.58     1176.70     14.60 o 
  -2   4   6       24.87       30.09      1.51 o 
  -1   4   6      439.63      471.04      7.27 o 
   0   4   6     1028.13     1164.12     18.81 o 
   1   4   6      447.66      469.27      7.35 o 
   2   4   6       26.14       34.08      1.26 o 
   3   4   6     1146.92     1171.46     17.35 o 
   4   4   6      193.02      179.46      4.78 o 
   5   4   6      820.75      812.11     13.77 o 
   6   4   6      225.97      207.29      6.00 o 
   7   4   6      724.32      702.09     13.40 o 
   8   4   6      234.15      229.60      7.23 o 
   9   4   6       80.85       90.55      4.93 o 
  10   4   6       25.62       26.65      5.54 o 
  -9   5   6       44.05       61.54      6.98 o 
  -8   5   6       45.94       51.43      5.12 o 
  -7   5   6       39.92       39.88      3.50 o 
  -6   5   6       92.17       82.20      3.72 o 
  -5   5   6       92.32       88.51      4.80 o 
  -4   5   6       59.12       56.95      2.85 o 
  -3   5   6      405.75      424.55      8.84 o 
  -2   5   6      243.14      208.60      4.52 o 
  -1   5   6      701.75      703.34      9.65 o 
   0   5   6       58.18       76.43      3.98 o 
   1   5   6      712.11      682.59     11.00 o 
   2   5   6      250.42      222.07      3.89 o 
   3   5   6      413.28      421.55      7.90 o 
   4   5   6       55.94       57.76      2.55 o 
   5   5   6       89.55       91.74      3.70 o 
   6   5   6       91.43       83.69      3.90 o 
   7   5   6       37.58       32.89      3.20 o 
   8   5   6       45.68       47.06      3.63 o 
   9   5   6       42.67       44.74      4.23 o 
  10   5   6      139.42      134.40      8.32 o 
  -9   6   6       59.97       63.07      6.14 o 
  -8   6   6      301.27      332.97     23.59 o 
  -7   6   6       60.20       58.79      3.53 o 
  -6   6   6      314.94      317.64      7.73 o 
  -5   6   6      422.93      395.28      8.62 o 
  -4   6   6     1614.97     1547.19     26.55 o 
  -3   6   6      449.03      475.04      7.50 o 
  -2   6   6      412.45      409.03      7.08 o 
  -1   6   6       83.12       79.69      3.49 o 
   0   6   6      284.14      321.95      8.50 o 
   1   6   6       87.57       82.26      3.97 o 
   2   6   6      429.25      417.54      7.20 o 
   3   6   6      443.77      478.71      8.60 o 
   4   6   6     1636.86     1569.64     19.69 o 
   5   6   6      415.22      404.60      8.62 o 
   6   6   6      323.75      320.77      7.87 o 
   7   6   6       57.92       60.25      5.57 o 
   8   6   6      301.45      285.88      9.44 o 
   9   6   6       58.41       61.91      5.00 o 
  -9   7   6       39.71       49.43      5.82 o 
  -8   7   6       59.11       57.03      5.70 o 
  -7   7   6       68.21       68.69      3.91 o 
  -6   7   6       71.65       72.61      3.79 o 
  -5   7   6      529.24      539.75     10.81 o 
  -4   7   6       94.68       82.86      3.73 o 
  -3   7   6      168.62      164.37      7.35 o 
  -2   7   6      198.10      201.41      5.03 o 
  -1   7   6      328.88      332.96      6.86 o 
   0   7   6        0.75        1.79      0.93 o 
   1   7   6      332.61      334.05     13.67 o 
   2   7   6      196.04      193.05      5.39 o 
   3   7   6      173.65      177.97      5.42 o 
   4   7   6       91.03       90.76      3.58 o 
   5   7   6      527.36      523.20     12.32 o 
   6   7   6       69.49       57.99      4.13 o 
   7   7   6       65.42       71.77      5.36 o 
   8   7   6       60.32       69.85      5.04 o 
   9   7   6       37.08       49.28      5.51 o 
  -8   8   6      186.92      172.60      9.25 o 
  -7   8   6       44.16       42.03      3.93 o 
  -6   8   6       47.95       51.20      5.78 o 
  -5   8   6      529.38      537.74     11.09 o 
  -4   8   6      162.37      163.25      5.51 o 
  -3   8   6      445.86      435.41     14.86 o 
  -2   8   6       20.12       14.95      1.69 o 
  -1   8   6      194.26      174.91      5.79 o 
   0   8   6       48.10       35.61      3.57 o 
   1   8   6      198.91      175.14      6.73 o 
   2   8   6       19.33       12.14      2.47 o 
   3   8   6      462.48      467.58     12.42 o 
   4   8   6      166.25      166.91      6.91 o 
   5   8   6      528.29      522.09     12.80 o 
   6   8   6       46.53       42.95      4.54 o 
   7   8   6       45.74       53.77      5.21 o 
   8   8   6      186.35      195.39     11.37 o 
   9   8   6       35.99       34.03      7.93 o 
  -8   9   6       90.80       98.31      6.05 o 
  -7   9   6       69.11       82.08      5.32 o 
  -6   9   6      139.02      138.56      5.49 o 
  -5   9   6       16.92       11.04      2.05 o 
  -4   9   6       88.68       96.54      5.09 o 
  -3   9   6       22.53       21.88      2.80 o 
  -2   9   6      286.25      297.11      8.33 o 
  -1   9   6       12.52       12.63      2.14 o 
   0   9   6      521.13      490.38     12.95 o 
   1   9   6       13.08        9.57      2.65 o 
   2   9   6      296.47      312.02     12.00 o 
   3   9   6       24.31       23.69      3.07 o 
   4   9   6       88.50      105.53      5.16 o 
   5   9   6       15.46       16.77      2.77 o 
   6   9   6      135.23      139.96      7.69 o 
   7   9   6       70.37       80.61      6.41 o 
   8   9   6       94.61      102.03     16.91 o 
  -7  10   6      117.10      124.43      7.72 o 
  -6  10   6      113.27      133.01      6.42 o 
  -5  10   6      164.01      177.01      7.12 o 
  -4  10   6      283.49      272.77      8.89 o 
  -3  10   6      124.10      106.21      5.54 o 
  -2  10   6      570.85      538.31     20.68 o 
  -1  10   6       78.81       70.44      4.83 o 
   0  10   6        3.72        6.06      2.04 o 
   1  10   6       82.50       80.36      8.04 o 
   2  10   6      575.54      522.01     34.03 o 
   3  10   6      121.40      115.48      6.17 o 
   4  10   6      287.71      307.12     15.66 o 
   5  10   6      157.96      166.06      8.16 o 
   6  10   6      114.78      116.41      7.47 o 
   7  10   6      120.36      108.13     12.11 o 
  -7  11   6       21.18       25.52      4.54 o 
  -6  11   6       34.39       33.53      5.73 o 
  -5  11   6       57.57       63.07      5.31 o 
  -4  11   6       39.61       33.30      3.80 o 
  -3  11   6       41.00       34.42      4.94 o 
  -2  11   6       84.58       87.20      7.55 o 
  -1  11   6      214.10      215.09      9.56 o 
   0  11   6        1.23       -0.45      1.62 o 
   1  11   6      209.69      186.13     29.12 o 
   2  11   6       86.79       71.49      6.56 o 
   3  11   6       44.29       35.28      5.09 o 
   4  11   6       41.74       46.51      5.94 o 
   5  11   6       58.43       65.51      9.31 o 
   6  11   6       34.89       36.96      5.14 o 
   7  11   6       21.58       21.01      5.05 o 
  -6  12   6      160.46      158.95      8.98 o 
  -5  12   6      194.61      206.93      8.34 o 
  -4  12   6       13.42       14.56      3.08 o 
  -3  12   6      216.51      234.21      8.75 o 
  -2  12   6       71.80       73.47      5.80 o 
  -1  12   6      112.25      121.36      6.76 o 
   0  12   6        4.30        3.03      3.37 o 
   1  12   6      111.71       92.31      8.35 o 
   2  12   6       70.65       60.66      6.27 o 
   3  12   6      222.22      225.74     11.72 o 
   4  12   6       14.58       12.91      3.39 o 
   5  12   6      201.05      206.41     11.67 o 
   6  12   6      157.21      153.94     11.27 o 
  -4  13   6      203.81      215.50      8.96 o 
  -3  13   6       49.59       48.25      4.71 o 
  -2  13   6        2.14        0.01      2.07 o 
  -1  13   6        0.57        1.48      2.01 o 
   0  13   6       76.98       88.03      6.46 o 
   1  13   6        0.65        1.27      2.66 o 
   2  13   6        1.58       -1.60      2.70 o 
   3  13   6       51.24       50.72      6.49 o 
   4  13   6      203.14      233.81     23.69 o 
  -2  14   6        5.27        6.65      2.76 o 
  -1  14   6       11.40       10.47      3.02 o 
   0  14   6        4.35        0.75      2.88 o 
   1  14   6       11.16        7.23      3.68 o 
   2  14   6        6.14        4.48      3.68 o 
   1   0   7       99.35      103.71      3.14 o 
   2   0   7      692.31      642.48      8.21 o 
   3   0   7       46.72       42.98      1.69 o 
   4   0   7        0.78        4.68      0.96 o 
   5   0   7      116.66      132.37      4.26 o 
   6   0   7      142.77      133.51      4.63 o 
   7   0   7      192.99      190.80      6.26 o 
   8   0   7        2.77        1.61      1.63 o 
   9   0   7      126.53      131.93      6.31 o 
  10   0   7        5.82        3.61      2.96 o 
 -10   1   7       48.78       51.55      5.61 o 
  -9   1   7       66.03       65.78      4.66 o 
  -8   1   7      260.43      256.34     14.25 o 
  -7   1   7      606.89      617.12     13.48 o 
  -6   1   7      144.80      141.36      5.09 o 
  -5   1   7      550.21      551.81      9.92 o 
  -4   1   7     1395.76     1436.37     18.29 o 
  -3   1   7      995.79     1011.64     13.16 o 
  -2   1   7     1207.53     1245.06     14.93 o 
  -1   1   7     2416.32     2537.72     29.48 o 
   0   1   7      597.19      610.92      7.83 o 
   1   1   7     2392.05     2550.91     27.34 o 
   2   1   7     1214.98     1262.25     15.42 o 
   3   1   7      975.39      994.48     13.52 o 
   4   1   7     1412.98     1467.38     17.82 o 
   5   1   7      552.63      548.54      8.96 o 
   6   1   7      142.41      126.27      4.59 o 
   7   1   7      605.04      632.38     12.40 o 
   8   1   7      257.29      253.27      7.42 o 
   9   1   7       64.11       66.49      4.30 o 
  10   1   7       47.79       45.06      4.80 o 
 -10   2   7      103.38      117.24      9.17 o 
  -9   2   7      150.77      141.61      6.49 o 
  -8   2   7       26.13       31.48      3.29 o 
  -7   2   7       38.07       34.88      4.20 o 
  -6   2   7      135.62      126.57      4.52 o 
  -5   2   7      123.36      105.16      3.42 o 
  -4   2   7       55.33       54.89      2.80 o 
  -3   2   7      315.80      328.74      6.18 o 
  -2   2   7      924.83     1008.46     12.55 o 
  -1   2   7     1678.81     1811.48     19.79 o 
   0   2   7     1656.81     1548.11     17.12 o 
   1   2   7     1694.51     1850.52     19.95 o 
   2   2   7      948.06     1035.22     12.93 o 
   3   2   7      326.36      340.76      5.54 o 
   4   2   7       53.27       57.87      2.45 o 
   5   2   7      118.36       96.24      4.55 o 
   6   2   7      139.65      130.50      4.66 o 
   7   2   7       41.32       35.95      2.93 o 
   8   2   7       27.56       26.20      2.95 o 
   9   2   7      152.18      143.78      6.03 o 
  10   2   7      106.33      109.69      5.73 o 
 -10   3   7       69.99       63.99      7.97 o 
  -9   3   7       52.05       60.30      4.95 o 
  -8   3   7      324.36      342.04      8.74 o 
  -7   3   7      360.07      348.99      8.42 o 
  -6   3   7      201.70      208.96      5.95 o 
  -5   3   7      275.37      273.14      5.74 o 
  -4   3   7      668.11      680.09     10.89 o 
  -3   3   7      666.94      669.63      8.84 o 
  -2   3   7      566.63      590.24      7.79 o 
  -1   3   7     2284.09     2269.64     25.63 o 
   0   3   7        2.49        1.98      0.45 o 
   1   3   7     2305.11     2294.19     22.62 o 
   2   3   7      563.81      590.72      8.78 o 
   3   3   7      670.82      665.39     10.19 o 
   4   3   7      679.32      681.33     10.51 o 
   5   3   7      276.38      266.46      6.50 o 
   6   3   7      199.71      223.16      7.37 o 
   7   3   7      354.99      341.56     10.61 o 
   8   3   7      331.73      306.91      8.50 o 
   9   3   7       53.62       58.84      4.23 o 
  10   3   7       69.06       72.65      7.29 o 
  -9   4   7       32.08       31.45      4.75 o 
  -8   4   7       10.69       10.63      3.10 o 
  -7   4   7       49.95       50.40      3.81 o 
  -6   4   7      127.50      123.71      4.03 o 
  -5   4   7       69.77       70.32      2.89 o 
  -4   4   7      466.98      474.77      9.20 o 
  -3   4   7       54.50       54.73      2.53 o 
  -2   4   7      551.57      610.85      9.27 o 
  -1   4   7      491.57      543.43     10.39 o 
   0   4   7        2.99        4.45      0.96 o 
   1   4   7      478.66      526.80      6.97 o 
   2   4   7      563.01      630.07      9.26 o 
   3   4   7       58.11       64.34      2.63 o 
   4   4   7      471.05      487.38      9.09 o 
   5   4   7       71.96       69.64      4.00 o 
   6   4   7      128.57      119.26      4.57 o 
   7   4   7       53.88       53.46      3.47 o 
   8   4   7       11.63        9.58      2.18 o 
   9   4   7       31.95       31.60      3.42 o 
  10   4   7       97.49      105.77      6.48 o 
  -9   5   7      151.58      166.44      9.27 o 
  -8   5   7      256.34      261.42      8.79 o 
  -7   5   7      282.49      269.27      8.56 o 
  -6   5   7      431.37      433.68     10.62 o 
  -5   5   7       70.40       64.28      3.29 o 
  -4   5   7      464.93      453.03      9.04 o 
  -3   5   7      297.03      278.47      8.47 o 
  -2   5   7      774.87      806.53     14.10 o 
  -1   5   7      456.57      483.78      7.82 o 
   0   5   7      177.91      185.98      5.63 o 
   1   5   7      472.84      500.32      7.89 o 
   2   5   7      775.46      824.70     11.50 o 
   3   5   7      300.10      282.77      6.72 o 
   4   5   7      467.67      445.69      8.10 o 
   5   5   7       73.65       71.14      3.31 o 
   6   5   7      427.79      408.85      9.19 o 
   7   5   7      292.62      287.08     10.12 o 
   8   5   7      259.31      273.35      9.06 o 
   9   5   7      153.87      181.84      7.80 o 
  -9   6   7       35.66       26.29      6.20 o 
  -8   6   7       83.16       90.83      6.72 o 
  -7   6   7       57.72       67.96      5.73 o 
  -6   6   7       57.59       59.20      3.46 o 
  -5   6   7       17.62       17.49      2.10 o 
  -4   6   7      228.43      216.67      6.74 o 
  -3   6   7       76.44       74.32      2.55 o 
  -2   6   7      269.26      264.75      5.77 o 
  -1   6   7      142.33      148.09      5.11 o 
   0   6   7     1444.32     1427.47     23.50 o 
   1   6   7      146.25      145.28      5.12 o 
   2   6   7      258.96      257.01      6.31 o 
   3   6   7       70.01       69.76      3.16 o 
   4   6   7      223.83      207.23      5.83 o 
   5   6   7       19.81       19.32      2.48 o 
   6   6   7       56.10       61.85      4.15 o 
   7   6   7       56.98       58.10      4.29 o 
   8   6   7       82.18       95.14      5.60 o 
   9   6   7       35.04       35.76      9.27 o 
  -9   7   7       78.16       95.96     10.02 o 
  -8   7   7      124.01      136.35      8.16 o 
  -7   7   7       90.65       95.41      4.68 o 
  -6   7   7       45.84       42.57      3.32 o 
  -5   7   7      333.68      326.37      8.04 o 
  -4   7   7       16.80       20.32      2.22 o 
  -3   7   7       61.32       60.57      3.18 o 
  -2   7   7      761.91      760.14     12.31 o 
  -1   7   7       39.57       40.24      3.74 o 
   0   7   7     1912.22     1846.78     29.61 o 
   1   7   7       36.80       32.86      3.16 o 
   2   7   7      749.93      743.08     17.32 o 
   3   7   7       61.45       61.79      3.83 o 
   4   7   7       17.74       21.35      2.10 o 
   5   7   7      336.21      335.37     12.12 o 
   6   7   7       45.01       47.93      3.91 o 
   7   7   7       90.60       94.84      5.49 o 
   8   7   7      124.39      139.09      7.32 o 
   9   7   7       78.41       90.91     13.57 o 
  -8   8   7       61.34       61.21      6.14 o 
  -7   8   7       98.33      117.77      7.02 o 
  -6   8   7       33.79       33.33      3.01 o 
  -5   8   7      200.58      204.76      6.30 o 
  -4   8   7       98.91      105.79      4.44 o 
  -3   8   7      423.12      399.02     12.38 o 
  -2   8   7      230.80      234.63      6.91 o 
  -1   8   7       59.30       62.09      5.54 o 
   0   8   7       26.98       23.41      2.88 o 
   1   8   7       64.08       64.42      4.33 o 
   2   8   7      235.56      224.61      8.14 o 
   3   8   7      415.95      393.02     15.34 o 
   4   8   7      105.93      112.68      4.90 o 
   5   8   7      194.91      204.63      7.42 o 
   6   8   7       35.06       27.27      3.90 o 
   7   8   7       97.63      105.96      9.18 o 
   8   8   7       62.14       59.56      7.07 o 
  -8   9   7       65.27       73.76      8.38 o 
  -7   9   7       73.28       79.56      6.25 o 
  -6   9   7       45.94       52.75      4.19 o 
  -5   9   7      155.24      151.47      6.53 o 
  -4   9   7       16.51       19.16      2.83 o 
  -3   9   7      280.51      266.58      8.49 o 
  -2   9   7      140.14      131.62      6.72 o 
  -1   9   7      710.38      656.86     13.99 o 
   0   9   7      675.95      656.89     21.66 o 
   1   9   7      722.43      670.01     16.40 o 
   2   9   7      143.67      130.79      6.27 o 
   3   9   7      275.79      272.07     16.42 o 
   4   9   7       15.91       16.48      2.37 o 
   5   9   7      151.87      144.80      6.56 o 
   6   9   7       47.55       45.31      4.87 o 
   7   9   7       71.35       73.53      6.56 o 
   8   9   7       65.52       72.99      8.04 o 
  -7  10   7      181.26      186.04      9.51 o 
  -6  10   7      143.35      161.09      7.21 o 
  -5  10   7       93.70       88.23      5.41 o 
  -4  10   7       12.14        7.34      2.62 o 
  -3  10   7      119.54      118.20      5.94 o 
  -2  10   7      120.18      113.04      5.32 o 
  -1  10   7      157.68      139.75      5.86 o 
   0  10   7        4.52        0.75      1.80 o 
   1  10   7      161.03      140.98      8.45 o 
   2  10   7      126.09      117.96      6.30 o 
   3  10   7      119.90      113.71      8.04 o 
   4  10   7       13.85       15.81      3.29 o 
   5  10   7       96.03       98.06      5.77 o 
   6  10   7      145.37      149.88      8.40 o 
   7  10   7      186.28      185.48     11.82 o 
  -6  11   7       37.31       33.27      3.99 o 
  -5  11   7      293.61      296.62     16.84 o 
  -4  11   7      255.22      266.49      9.24 o 
  -3  11   7       22.18       21.00      3.28 o 
  -2  11   7       78.69       80.19      7.42 o 
  -1  11   7       54.28       50.92      5.51 o 
   0  11   7       17.71       11.94      2.75 o 
   1  11   7       52.93       59.62      9.08 o 
   2  11   7       75.16       68.28      6.41 o 
   3  11   7       21.62       15.81      3.91 o 
   4  11   7      257.37      261.45     10.61 o 
   5  11   7      292.39      298.62     12.05 o 
   6  11   7       37.67       24.65      5.61 o 
  -5  12   7       29.66       35.51      5.15 o 
  -4  12   7       60.28       55.76      5.97 o 
  -3  12   7       40.50       46.80      4.52 o 
  -2  12   7       68.94       79.37      8.37 o 
  -1  12   7       71.14       75.63      4.93 o 
   0  12   7        0.32        0.41      1.99 o 
   1  12   7       72.33       73.00      6.77 o 
   2  12   7       66.05       44.95     10.44 o 
   3  12   7       39.62       46.89      6.03 o 
   4  12   7       58.07       59.27      5.76 o 
   5  12   7       31.50       44.51      6.04 o 
  -4  13   7       68.42       62.11      5.48 o 
  -3  13   7       11.21        7.62      2.69 o 
  -2  13   7       77.67       73.35      9.08 o 
  -1  13   7       79.92       91.15      5.64 o 
   0  13   7       29.48       31.16      4.39 o 
   1  13   7       78.72       83.17      9.60 o 
   2  13   7       75.88       74.33      7.42 o 
   3  13   7       10.49        9.58      4.01 o 
   4  13   7       68.32       83.46      8.87 o 
  -2  14   7      171.58      196.29      8.78 o 
  -1  14   7       69.65       70.71      9.07 o 
   0  14   7        3.58       10.55      3.39 o 
   1  14   7       67.49       74.73      8.77 o 
   2  14   7      172.21      177.85     17.12 o 
   0   0   8     5081.58     5443.18     81.35 o 
   1   0   8      118.29      125.04      3.78 o 
   2   0   8       91.27       72.22      2.17 o 
   3   0   8      169.63      207.88      4.65 o 
   4   0   8      106.86       97.74      2.77 o 
   5   0   8      432.44      442.07      8.94 o 
   6   0   8      109.30      116.44      4.45 o 
   7   0   8       59.95       50.58      3.30 o 
   8   0   8       13.49       13.86      2.45 o 
   9   0   8      196.38      210.19      7.94 o 
  10   0   8       91.63       97.13      7.81 o 
 -10   1   8       18.50       11.69      3.70 o 
  -9   1   8       20.45       25.26      3.39 o 
  -8   1   8       31.79       36.05      3.54 o 
  -7   1   8      228.57      230.43      7.39 o 
  -6   1   8      119.55      118.04      4.87 o 
  -5   1   8      149.43      145.70      6.39 o 
  -4   1   8      130.34      131.41      3.85 o 
  -3   1   8      479.71      468.00      6.86 o 
  -2   1   8      527.44      528.05      7.52 o 
  -1   1   8      508.53      493.13      8.07 o 
   0   1   8     2051.70     2221.63     24.34 o 
   1   1   8      500.84      476.52      6.73 o 
   2   1   8      532.50      536.38      7.83 o 
   3   1   8      479.33      452.74      7.45 o 
   4   1   8      137.15      146.39      3.49 o 
   5   1   8      146.46      144.77      4.57 o 
   6   1   8      118.77      130.01      5.22 o 
   7   1   8      235.68      258.22      8.87 o 
   8   1   8       32.99       29.94      3.01 o 
   9   1   8       19.41       19.67      2.85 o 
  10   1   8       17.53       17.70      3.12 o 
 -10   2   8        6.26        3.86      3.68 o 
  -9   2   8      201.57      209.30      7.92 o 
  -8   2   8       34.72       40.48      3.68 o 
  -7   2   8      485.47      502.87     11.78 o 
  -6   2   8       11.10       11.83      2.23 o 
  -5   2   8       29.76       28.43      2.10 o 
  -4   2   8       84.04       61.29      2.73 o 
  -3   2   8      758.29      768.35     10.82 o 
  -2   2   8      668.95      665.07      8.57 o 
  -1   2   8      431.70      371.70      5.31 o 
   0   2   8        1.65        3.38      0.82 o 
   1   2   8      418.25      370.70      5.82 o 
   2   2   8      660.11      671.39      9.26 o 
   3   2   8      769.50      782.63     10.57 o 
   4   2   8       83.80       67.03      2.40 o 
   5   2   8       30.35       29.01      1.99 o 
   6   2   8        9.23        8.08      1.69 o 
   7   2   8      492.65      484.43     10.66 o 
   8   2   8       33.30       32.18      3.11 o 
   9   2   8      200.09      213.26      7.61 o 
  10   2   8        6.48        4.73      2.42 o 
 -10   3   8       95.93      103.75     13.78 o 
  -9   3   8      117.99      114.26      7.10 o 
  -8   3   8      151.44      151.48      7.56 o 
  -7   3   8        9.04        6.94      1.87 o 
  -6   3   8      694.60      663.45     15.69 o 
  -5   3   8      436.35      439.80      9.12 o 
  -4   3   8      409.82      386.13      7.77 o 
  -3   3   8      389.97      373.71      6.25 o 
  -2   3   8      467.60      471.82      6.59 o 
  -1   3   8     1257.90     1313.76     16.93 o 
   0   3   8       41.08       44.25      1.61 o 
   1   3   8     1270.46     1319.92     14.24 o 
   2   3   8      458.98      465.30      7.49 o 
   3   3   8      391.10      379.52      7.02 o 
   4   3   8      418.10      410.41      7.29 o 
   5   3   8      449.18      449.83      9.62 o 
   6   3   8      693.89      693.18     12.85 o 
   7   3   8        9.65        8.63      1.96 o 
   8   3   8      156.91      161.10      6.05 o 
   9   3   8      113.28      115.33      7.15 o 
  10   3   8       96.01       95.42      6.26 o 
  -9   4   8       34.74       29.97      7.99 o 
  -8   4   8      187.26      205.03      7.67 o 
  -7   4   8       97.61       92.15      4.99 o 
  -6   4   8      279.93      262.66      8.07 o 
  -5   4   8      432.43      424.43      7.90 o 
  -4   4   8       74.65       79.09      3.55 o 
  -3   4   8       45.60       48.44      2.05 o 
  -2   4   8      413.53      410.26      6.87 o 
  -1   4   8      145.48      155.51      3.78 o 
   0   4   8        3.12        5.74      0.99 o 
   1   4   8      146.63      152.11      2.96 o 
   2   4   8      414.98      407.87      6.40 o 
   3   4   8       49.01       52.42      2.93 o 
   4   4   8       77.24       81.93      3.33 o 
   5   4   8      420.27      419.23      8.81 o 
   6   4   8      281.10      284.51     11.27 o 
   7   4   8       98.82       99.70      4.59 o 
   8   4   8      188.30      187.46      6.62 o 
   9   4   8       34.55       32.58      4.63 o 
  -9   5   8      101.65      108.15     10.03 o 
  -8   5   8        4.94        4.57      2.17 o 
  -7   5   8       45.57       49.52      3.94 o 
  -6   5   8      166.26      151.16      5.21 o 
  -5   5   8      148.25      130.94      4.76 o 
  -4   5   8      499.61      465.96      9.47 o 
  -3   5   8      781.41      787.44     13.29 o 
  -2   5   8      578.60      589.33      9.33 o 
  -1   5   8       27.36       31.50      2.14 o 
   0   5   8      855.89      848.84     12.73 o 
   1   5   8       28.63       31.64      2.09 o 
   2   5   8      593.50      593.58     10.78 o 
   3   5   8      774.99      777.89     14.83 o 
   4   5   8      510.35      495.80      9.93 o 
   5   5   8      149.19      134.76      8.44 o 
   6   5   8      171.08      160.03      6.15 o 
   7   5   8       47.13       45.63      3.95 o 
   8   5   8        5.57        2.95      2.15 o 
   9   5   8      102.56      112.76      6.48 o 
  -9   6   8      107.82      123.88      8.98 o 
  -8   6   8       18.72       18.24      3.23 o 
  -7   6   8      248.12      257.86     21.24 o 
  -6   6   8      191.45      162.83      5.58 o 
  -5   6   8       86.63       83.92      6.03 o 
  -4   6   8      324.33      310.83      7.55 o 
  -3   6   8      356.28      334.72      7.56 o 
  -2   6   8       65.02       66.18      2.78 o 
  -1   6   8      898.06      901.68     14.74 o 
   0   6   8       22.97       25.18      3.58 o 
   1   6   8      892.66      868.71     13.53 o 
   2   6   8       65.72       59.77      4.07 o 
   3   6   8      353.53      329.44      7.39 o 
   4   6   8      334.81      329.13      7.73 o 
   5   6   8       87.23       79.16      7.29 o 
   6   6   8      184.76      161.33      9.37 o 
   7   6   8      247.25      239.00      8.25 o 
   8   6   8       17.95       18.03      3.43 o 
   9   6   8      106.13      114.61      8.02 o 
  -8   7   8       31.87       28.76      4.60 o 
  -7   7   8       41.76       39.37      3.95 o 
  -6   7   8       84.96       91.33      4.41 o 
  -5   7   8        7.88        9.65      1.92 o 
  -4   7   8       67.62       66.19      3.55 o 
  -3   7   8     1436.45     1384.11     24.39 o 
  -2   7   8      279.54      264.13      7.22 o 
  -1   7   8      710.59      687.35     20.46 o 
   0   7   8       48.71       47.28      3.22 o 
   1   7   8      723.54      677.19     12.66 o 
   2   7   8      286.02      267.34      7.74 o 
   3   7   8     1455.36     1368.35     35.40 o 
   4   7   8       64.78       70.99      3.92 o 
   5   7   8        9.03       12.22      2.74 o 
   6   7   8       87.14       89.20      6.04 o 
   7   7   8       44.52       37.26      4.76 o 
   8   7   8       31.14       29.15      7.45 o 
  -8   8   8      237.80      238.99     13.71 o 
  -7   8   8       13.10       10.84      3.31 o 
  -6   8   8       96.69      100.31      5.39 o 
  -5   8   8      215.99      208.25      7.53 o 
  -4   8   8       77.33       79.47      4.68 o 
  -3   8   8      121.62      115.54      6.27 o 
  -2   8   8     1433.92     1395.15     24.16 o 
  -1   8   8      270.81      257.47      7.51 o 
   0   8   8     1391.05     1320.46     23.14 o 
   1   8   8      264.53      247.64      7.60 o 
   2   8   8     1423.13     1414.94     29.13 o 
   3   8   8      124.64      115.95      5.37 o 
   4   8   8       77.12       78.60      4.25 o 
   5   8   8      216.22      210.49      8.89 o 
   6   8   8       93.47       94.43     11.15 o 
   7   8   8       14.23       12.35      3.44 o 
   8   8   8      237.82      238.18     17.53 o 
  -7   9   8      100.91      101.06      5.86 o 
  -6   9   8       56.12       54.08      4.42 o 
  -5   9   8      256.21      245.76     14.64 o 
  -4   9   8        9.58        7.60      2.14 o 
  -3   9   8       50.50       54.18      4.20 o 
  -2   9   8      354.02      333.12      9.11 o 
  -1   9   8       69.82       71.54      4.22 o 
   0   9   8     1601.52     1472.61     25.75 o 
   1   9   8       68.61       66.11      4.84 o 
   2   9   8      354.55      349.62     11.11 o 
   3   9   8       45.21       48.90      8.08 o 
   4   9   8        9.74        6.80      2.62 o 
   5   9   8      267.08      285.07     10.68 o 
   6   9   8       57.15       70.66      5.94 o 
   7   9   8      104.17      110.44      8.17 o 
  -7  10   8       86.37      100.70      9.72 o 
  -6  10   8       58.83       53.11      5.57 o 
  -5  10   8       50.37       49.42      4.39 o 
  -4  10   8        8.46        5.80      2.06 o 
  -3  10   8       65.84       62.72      4.68 o 
  -2  10   8      180.07      168.23      7.93 o 
  -1  10   8      504.87      477.12     11.81 o 
   0  10   8       82.72       70.78      4.46 o 
   1  10   8      504.95      472.03     18.06 o 
   2  10   8      179.45      159.68     12.52 o 
   3  10   8       69.45       81.22      8.25 o 
   4  10   8        7.80        4.73      2.19 o 
   5  10   8       49.54       44.28      4.79 o 
   6  10   8       57.59       52.57      5.67 o 
   7  10   8       86.92       70.44      7.97 o 
  -6  11   8       66.67       83.31      5.74 o 
  -5  11   8       82.49       83.21      5.65 o 
  -4  11   8       83.52       92.86      5.68 o 
  -3  11   8       88.73       89.46      5.67 o 
  -2  11   8       12.59       16.49      3.42 o 
  -1  11   8      152.27      147.94      6.51 o 
   0  11   8       10.80       17.39      2.80 o 
   1  11   8      152.25      157.94     13.05 o 
   2  11   8       12.60       12.10      5.43 o 
   3  11   8       89.20       82.84      7.38 o 
   4  11   8       84.44       96.79      8.56 o 
   5  11   8       83.81       87.64      5.91 o 
   6  11   8       72.18       58.25      7.25 o 
  -5  12   8       21.91       28.96      4.02 o 
  -4  12   8       55.78       55.15      5.00 o 
  -3  12   8        8.99       12.58      2.92 o 
  -2  12   8       15.43       10.08      3.27 o 
  -1  12   8       44.77       45.25      4.11 o 
   0  12   8       21.14       15.27      2.89 o 
   1  12   8       44.93       45.69      5.76 o 
   2  12   8       15.81       13.12      6.37 o 
   3  12   8        7.92        7.29      3.71 o 
   4  12   8       58.38       69.08      6.25 o 
   5  12   8       22.35       22.07      4.47 o 
  -3  13   8        0.92        1.12      2.42 o 
  -2  13   8      158.06      175.62      9.47 o 
  -1  13   8      100.00      102.45      9.26 o 
   0  13   8       26.62       23.69      3.59 o 
   1  13   8      100.87      119.38      8.91 o 
   2  13   8      161.41      191.57     11.35 o 
   3  13   8        1.38       -1.82      2.76 o 
   1   0   9      264.70      262.68      5.81 o 
   2   0   9     1957.34     2043.73     28.21 o 
   3   0   9      384.85      367.98      7.05 o 
   4   0   9      372.75      356.03      6.53 o 
   5   0   9      742.03      790.44     13.70 o 
   6   0   9      100.17      106.45      4.38 o 
   7   0   9       21.33       18.83      2.46 o 
   8   0   9       33.05       32.04      3.43 o 
   9   0   9      127.54      139.75      6.71 o 
  10   0   9        1.17       -0.53      2.30 o 
 -10   1   9       73.08       65.76     11.27 o 
  -9   1   9       28.13       24.07      3.89 o 
  -8   1   9       25.22       21.93      3.05 o 
  -7   1   9       47.62       49.22      3.69 o 
  -6   1   9      698.11      653.42     13.76 o 
  -5   1   9      149.34      144.04      5.12 o 
  -4   1   9      526.01      489.24      8.38 o 
  -3   1   9      664.03      660.32      9.16 o 
  -2   1   9      305.11      340.64      6.09 o 
  -1   1   9      134.66      142.78      3.99 o 
   0   1   9      814.16      833.73     13.57 o 
   1   1   9      130.47      126.48      2.96 o 
   2   1   9      317.87      352.73      5.96 o 
   3   1   9      649.83      649.37      9.33 o 
   4   1   9      525.32      491.21      8.72 o 
   5   1   9      155.41      144.74      4.73 o 
   6   1   9      704.47      679.97     12.71 o 
   7   1   9       51.20       51.51      3.53 o 
   8   1   9       24.48       25.47      4.18 o 
   9   1   9       28.87       25.55      3.27 o 
  10   1   9       74.02       80.05      5.60 o 
 -10   2   9       25.47       27.35      8.77 o 
  -9   2   9       22.93       29.48      7.05 o 
  -8   2   9      171.03      183.12      8.23 o 
  -7   2   9      135.29      140.46      5.83 o 
  -6   2   9       59.72       55.66      3.62 o 
  -5   2   9       56.69       52.37      3.25 o 
  -4   2   9      158.11      147.51      4.27 o 
  -3   2   9      260.20      253.36      4.63 o 
  -2   2   9      121.12      117.54      2.77 o 
  -1   2   9       41.38       39.90      1.52 o 
   0   2   9     2737.77     2839.38     35.52 o 
   1   2   9       42.45       38.41      1.73 o 
   2   2   9      124.75      124.85      2.98 o 
   3   2   9      261.22      250.35      5.21 o 
   4   2   9      158.86      151.91      4.01 o 
   5   2   9       56.07       49.99      2.97 o 
   6   2   9       61.63       56.54      3.32 o 
   7   2   9      135.37      143.26      5.43 o 
   8   2   9      166.46      166.68      6.28 o 
   9   2   9       22.88       26.64      3.27 o 
  10   2   9       26.78       36.44      4.39 o 
  -9   3   9       64.77       60.22      5.64 o 
  -8   3   9        9.44        8.70      2.88 o 
  -7   3   9      137.57      141.47     19.37 o 
  -6   3   9        0.94        4.35      2.02 o 
  -5   3   9      533.18      525.98     10.00 o 
  -4   3   9      307.27      306.42      6.70 o 
  -3   3   9      505.84      512.04      8.79 o 
  -2   3   9      297.37      305.29      4.65 o 
  -1   3   9      677.82      714.47     10.14 o 
   0   3   9      832.84      817.93     10.37 o 
   1   3   9      682.96      721.80      9.23 o 
   2   3   9      290.22      299.09      5.35 o 
   3   3   9      507.42      510.39      8.85 o 
   4   3   9      313.70      296.71      6.07 o 
   5   3   9      548.15      526.56      9.23 o 
   6   3   9        0.60        3.87      1.56 o 
   7   3   9      133.10      124.02      5.16 o 
   8   3   9        8.60        9.92      2.30 o 
   9   3   9       65.00       59.17      4.96 o 
  -9   4   9      279.54      294.15     11.48 o 
  -8   4   9      154.52      153.64      7.86 o 
  -7   4   9       11.98       10.06      2.26 o 
  -6   4   9      289.34      271.90      9.59 o 
  -5   4   9      139.02      145.70      5.43 o 
  -4   4   9       98.22       94.71      4.75 o 
  -3   4   9      367.17      367.68     15.22 o 
  -2   4   9      109.54      113.58      3.14 o 
  -1   4   9     1423.51     1448.81     18.33 o 
   0   4   9       50.60       58.85      2.44 o 
   1   4   9     1415.93     1471.86     17.19 o 
   2   4   9      106.81      103.91      2.94 o 
   3   4   9      373.73      374.66      7.42 o 
   4   4   9       95.81       89.22      3.24 o 
   5   4   9      140.45      141.26      4.71 o 
   6   4   9      285.37      288.19      8.58 o 
   7   4   9       12.88       11.78      2.60 o 
   8   4   9      152.25      163.08      7.07 o 
   9   4   9      278.41      292.01     10.20 o 
  -9   5   9        1.64        0.72      5.38 o 
  -8   5   9       85.90       89.53      5.52 o 
  -7   5   9      159.93      162.82      6.79 o 
  -6   5   9      106.60      107.15      5.28 o 
  -5   5   9       82.56       82.46      3.79 o 
  -4   5   9      805.72      768.56     13.65 o 
  -3   5   9      194.11      191.62      6.29 o 
  -2   5   9      105.31      113.89      3.53 o 
  -1   5   9      110.62      114.73      3.69 o 
   0   5   9       84.75       98.82      4.19 o 
   1   5   9      110.37      100.48      3.58 o 
   2   5   9      112.69      122.38      3.56 o 
   3   5   9      186.65      179.29      5.13 o 
   4   5   9      801.10      785.76     14.08 o 
   5   5   9       79.67       76.94      4.31 o 
   6   5   9      104.57      101.65      5.33 o 
   7   5   9      158.50      157.50      9.52 o 
   8   5   9       84.00       73.17      5.15 o 
   9   5   9        1.85        0.31      2.70 o 
  -9   6   9       38.05       34.65      8.98 o 
  -8   6   9      143.92      152.48      7.44 o 
  -7   6   9      102.22       93.13      8.62 o 
  -6   6   9       18.96       24.13      2.57 o 
  -5   6   9       55.61       45.28      3.12 o 
  -4   6   9       83.35       85.78      3.89 o 
  -3   6   9     1356.10     1333.68     23.66 o 
  -2   6   9     1320.34     1309.19     22.06 o 
  -1   6   9       53.94       57.59      2.89 o 
   0   6   9       52.63       53.54      2.71 o 
   1   6   9       53.70       55.88      2.86 o 
   2   6   9     1320.76     1289.72     20.59 o 
   3   6   9     1353.50     1335.40     28.44 o 
   4   6   9       84.89       83.95      4.67 o 
   5   6   9       53.91       44.36      6.47 o 
   6   6   9       16.96       16.49      3.99 o 
   7   6   9       99.75       96.68      6.56 o 
   8   6   9      146.08      153.19      8.47 o 
   9   6   9       37.67       35.32      6.27 o 
  -8   7   9       52.80       58.89      6.16 o 
  -7   7   9       40.87       40.03      4.66 o 
  -6   7   9       30.17       24.57      3.31 o 
  -5   7   9      265.88      259.95      8.30 o 
  -4   7   9      257.15      226.69      7.57 o 
  -3   7   9      664.33      667.17     14.50 o 
  -2   7   9       48.84       47.27      3.16 o 
  -1   7   9      183.93      179.24      5.97 o 
   0   7   9       74.37       72.64      3.97 o 
   1   7   9      187.58      173.28      5.04 o 
   2   7   9       50.68       43.99      3.06 o 
   3   7   9      667.06      653.97     14.60 o 
   4   7   9      251.39      230.50     11.15 o 
   5   7   9      257.31      261.16      9.95 o 
   6   7   9       31.59       36.59      4.39 o 
   7   7   9       39.89       35.75      4.79 o 
   8   7   9       53.06       53.19      6.95 o 
  -7   8   9      249.89      272.85     15.25 o 
  -6   8   9       26.97       21.44      3.09 o 
  -5   8   9       22.72       23.35      3.16 o 
  -4   8   9      242.10      228.53      7.84 o 
  -3   8   9        4.51        5.03      1.86 o 
  -2   8   9      402.78      367.89     10.17 o 
  -1   8   9     1506.41     1438.34     30.78 o 
   0   8   9       61.56       49.99      5.03 o 
   1   8   9     1508.55     1449.73     23.32 o 
   2   8   9      404.48      377.84     10.06 o 
   3   8   9        3.36        3.12      1.86 o 
   4   8   9      240.69      220.22      9.21 o 
   5   8   9       22.90       15.98      3.37 o 
   6   8   9       26.39       29.46      4.22 o 
   7   8   9      246.69      251.69     11.58 o 
   8   8   9        4.92        0.25      3.39 o 
  -7   9   9        8.62        9.04      2.72 o 
  -6   9   9      129.22      147.71      6.91 o 
  -5   9   9       41.57       35.07      3.84 o 
  -4   9   9      424.21      436.55     11.76 o 
  -3   9   9        2.18        6.25      2.04 o 
  -2   9   9       37.90       39.66      4.29 o 
  -1   9   9       30.44       35.24      3.27 o 
   0   9   9        4.58        3.91      1.79 o 
   1   9   9       29.48       22.89      2.64 o 
   2   9   9       41.78       47.06      4.37 o 
   3   9   9        2.19        5.61      2.90 o 
   4   9   9      429.04      422.40     11.80 o 
   5   9   9       41.90       49.51      5.05 o 
   6   9   9      129.84      137.13     12.31 o 
   7   9   9        8.86        2.12      3.45 o 
  -6  10   9       79.59       73.72      8.16 o 
  -5  10   9       23.96       26.50      3.61 o 
  -4  10   9       61.70       65.85      4.78 o 
  -3  10   9       40.75       40.56      4.10 o 
  -2  10   9      439.94      441.35     14.01 o 
  -1  10   9      133.51      127.47      5.92 o 
   0  10   9      442.71      442.41     11.56 o 
   1  10   9      137.46      133.28     10.31 o 
   2  10   9      442.06      468.00     16.63 o 
   3  10   9       40.66       44.36      4.63 o 
   4  10   9       61.35       52.24      5.54 o 
   5  10   9       24.28       24.14      4.12 o 
   6  10   9       79.19       76.42      7.87 o 
  -6  11   9       33.66       34.23      8.14 o 
  -5  11   9       79.31       88.54      7.25 o 
  -4  11   9        6.34        9.16      2.72 o 
  -3  11   9       23.22       29.09      3.76 o 
  -2  11   9      124.75      124.57     11.20 o 
  -1  11   9        7.05        6.85      2.19 o 
   0  11   9        3.89        1.80      1.82 o 
   1  11   9        7.05        9.77      5.57 o 
   2  11   9      122.66      134.48      8.91 o 
   3  11   9       26.76       28.83      4.26 o 
   4  11   9        6.35       11.23      2.88 o 
   5  11   9       81.94       84.86      8.12 o 
   6  11   9       33.33       43.63      8.77 o 
  -4  12   9      133.79      137.47      7.33 o 
  -3  12   9       26.59       31.63      4.13 o 
  -2  12   9       77.16       70.98      6.28 o 
  -1  12   9      254.38      249.32     11.48 o 
   0  12   9       88.19      104.78      6.30 o 
   1  12   9      251.91      241.28     13.47 o 
   2  12   9       74.92       88.48      7.87 o 
   3  12   9       28.54       33.95      6.37 o 
   4  12   9      133.18      133.37      8.37 o 
  -3  13   9       20.81       22.51      3.87 o 
  -2  13   9       36.02       39.67      5.33 o 
  -1  13   9        6.50        5.59      3.11 o 
   0  13   9       85.10       94.35      6.06 o 
   1  13   9        6.09        4.00      3.16 o 
   2  13   9       35.76       34.28      5.94 o 
   3  13   9       20.47       12.31      4.16 o 
   0   0  10      181.89      152.27      4.97 o 
   1   0  10        0.00        0.08      0.86 o 
   2   0  10      636.97      651.58     11.06 o 
   3   0  10      225.72      249.58      6.08 o 
   4   0  10        2.29        6.68      1.67 o 
   5   0  10      132.88      154.11      5.01 o 
   6   0  10      212.52      229.22      6.55 o 
   7   0  10       89.06       89.04      5.66 o 
   8   0  10        0.29        2.61      1.84 o 
   9   0  10        0.19       -2.20      2.26 o 
  -9   1  10        1.95        6.22      2.92 o 
  -8   1  10       21.26       16.49      3.40 o 
  -7   1  10       89.68       90.82      4.80 o 
  -6   1  10      193.52      189.28      6.41 o 
  -5   1  10     1468.71     1428.72     24.58 o 
  -4   1  10     1053.76     1071.61     22.75 o 
  -3   1  10     1263.75     1312.02     17.62 o 
  -2   1  10     1514.45     1471.91     19.47 o 
  -1   1  10      284.56      340.30      7.64 o 
   0   1  10      161.09      169.94      4.65 o 
   1   1  10      278.07      323.93      5.48 o 
   2   1  10     1508.62     1461.91     19.46 o 
   3   1  10     1248.69     1273.95     17.33 o 
   4   1  10     1073.72     1078.28     15.27 o 
   5   1  10     1480.08     1468.41     22.33 o 
   6   1  10      194.11      192.19      5.97 o 
   7   1  10       83.57       84.58      4.36 o 
   8   1  10       19.85       16.41      2.61 o 
   9   1  10        1.75        0.59      1.99 o 
  -9   2  10        4.26        3.39      2.80 o 
  -8   2  10       69.39       74.41      9.38 o 
  -7   2  10      243.13      233.12     11.33 o 
  -6   2  10      112.38      121.57      6.30 o 
  -5   2  10      112.16      116.20      4.69 o 
  -4   2  10      581.38      574.51     10.45 o 
  -3   2  10      248.18      226.35      4.47 o 
  -2   2  10       82.93       91.20      2.68 o 
  -1   2  10       29.14       34.53      2.24 o 
   0   2  10      116.35      108.36      3.37 o 
   1   2  10       27.12       28.87      1.64 o 
   2   2  10       81.97       85.84      3.01 o 
   3   2  10      250.27      224.99      4.98 o 
   4   2  10      585.43      595.82      9.73 o 
   5   2  10      112.14      108.91      4.62 o 
   6   2  10      113.87      121.24      4.79 o 
   7   2  10      239.47      234.10      7.08 o 
   8   2  10       69.90       69.95      5.20 o 
   9   2  10        5.42        3.30      2.20 o 
  -9   3  10       31.41       31.79      4.66 o 
  -8   3  10      102.79       93.98      6.42 o 
  -7   3  10      200.97      196.02     11.66 o 
  -6   3  10      735.68      730.33     17.89 o 
  -5   3  10      419.52      401.54     11.78 o 
  -4   3  10      509.24      490.58     14.07 o 
  -3   3  10       15.89       16.26      1.96 o 
  -2   3  10      212.57      204.48      6.25 o 
  -1   3  10       22.79       27.65      1.74 o 
   0   3  10      432.62      424.85      6.53 o 
   1   3  10       21.27       24.20      1.49 o 
   2   3  10      205.86      217.45      5.87 o 
   3   3  10       13.33       12.59      1.46 o 
   4   3  10      500.05      493.32      8.65 o 
   5   3  10      419.39      418.50      8.03 o 
   6   3  10      736.47      702.84     16.20 o 
   7   3  10      203.78      197.92      7.35 o 
   8   3  10       99.04      101.37      5.83 o 
   9   3  10       31.39       34.01      4.15 o 
  -9   4  10       34.25       31.37      5.01 o 
  -8   4  10       85.45       83.39      7.75 o 
  -7   4  10       37.43       37.52      4.33 o 
  -6   4  10       64.53       65.66      5.06 o 
  -5   4  10       44.91       43.90      4.05 o 
  -4   4  10        3.05        2.80      1.69 o 
  -3   4  10      188.00      170.94      5.94 o 
  -2   4  10      627.35      578.80     10.70 o 
  -1   4  10      188.15      185.28      4.55 o 
   0   4  10       58.35       74.53      2.97 o 
   1   4  10      184.36      187.89      4.08 o 
   2   4  10      618.53      587.88     10.52 o 
   3   4  10      187.93      183.15      5.16 o 
   4   4  10        2.70        3.23      1.31 o 
   5   4  10       45.48       50.32      4.09 o 
   6   4  10       63.38       62.03      4.20 o 
   7   4  10       36.99       34.14      4.15 o 
   8   4  10       83.90       89.39      5.61 o 
   9   4  10       33.22       23.80      3.84 o 
  -9   5  10        6.92        9.60      5.43 o 
  -8   5  10       72.08       73.14      5.93 o 
  -7   5  10      255.32      245.75      9.96 o 
  -6   5  10       37.27       38.19      6.24 o 
  -5   5  10      440.66      413.67     11.22 o 
  -4   5  10      427.93      422.23     10.59 o 
  -3   5  10      575.46      584.54     12.70 o 
  -2   5  10      350.33      344.86      8.30 o 
  -1   5  10       78.79       90.94      4.52 o 
   0   5  10      264.01      252.62      5.84 o 
   1   5  10       79.55       89.06      3.60 o 
   2   5  10      354.68      351.35      8.24 o 
   3   5  10      568.79      542.63     12.57 o 
   4   5  10      425.40      422.98      9.63 o 
   5   5  10      434.23      400.45     16.09 o 
   6   5  10       34.94       36.01      4.23 o 
   7   5  10      252.76      246.75     10.48 o 
   8   5  10       71.24       74.95      9.55 o 
   9   5  10        7.14        2.30      3.66 o 
  -8   6  10        9.99        9.73      3.20 o 
  -7   6  10       50.70       45.33      4.88 o 
  -6   6  10       12.05        6.82      2.58 o 
  -5   6  10       29.31       23.71      2.84 o 
  -4   6  10      137.39      141.09      5.87 o 
  -3   6  10      262.29      242.04      7.73 o 
  -2   6  10      208.97      215.93      6.45 o 
  -1   6  10      244.16      228.44      5.58 o 
   0   6  10      811.06      789.75     12.74 o 
   1   6  10      254.33      245.52      6.01 o 
   2   6  10      204.50      205.17      6.21 o 
   3   6  10      264.60      247.48      9.61 o 
   4   6  10      136.07      148.54      5.40 o 
   5   6  10       29.39       25.28      3.69 o 
   6   6  10       11.55        5.84      2.64 o 
   7   6  10       51.25       47.91      5.13 o 
   8   6  10       10.37       10.89      4.37 o 
  -8   7  10       48.98       63.95      6.08 o 
  -7   7  10       16.77       21.97      3.93 o 
  -6   7  10       68.59       72.72      5.85 o 
  -5   7  10      280.13      271.00     12.81 o 
  -4   7  10      273.89      259.29      8.33 o 
  -3   7  10       90.47       84.76      4.78 o 
  -2   7  10      536.20      531.74     14.59 o 
  -1   7  10      131.61      118.16      4.39 o 
   0   7  10       83.40       92.28      3.71 o 
   1   7  10      132.83      124.52      4.41 o 
   2   7  10      531.67      546.88     11.34 o 
   3   7  10       86.78       86.60      4.33 o 
   4   7  10      272.39      252.10      8.51 o 
   5   7  10      278.67      273.31     10.38 o 
   6   7  10       68.41       69.23      9.72 o 
   7   7  10       16.11       14.41      3.72 o 
   8   7  10       48.55       53.42      7.22 o 
  -7   8  10       29.58       29.22      4.44 o 
  -6   8  10       24.32       30.28      3.60 o 
  -5   8  10       75.63       78.70      5.05 o 
  -4   8  10       43.39       33.99      3.55 o 
  -3   8  10       38.07       33.77      3.52 o 
  -2   8  10       32.96       26.47      3.60 o 
  -1   8  10      190.97      173.72      6.29 o 
   0   8  10      754.92      691.13     13.87 o 
   1   8  10      195.67      176.82      5.43 o 
   2   8  10       35.33       43.44      4.91 o 
   3   8  10       39.28       36.28      3.21 o 
   4   8  10       43.03       35.40      4.50 o 
   5   8  10       76.29       68.37      5.69 o 
   6   8  10       22.73       21.58      3.95 o 
   7   8  10       30.94       31.83      5.44 o 
  -7   9  10      153.66      191.63     15.03 o 
  -6   9  10       11.92       11.38      2.87 o 
  -5   9  10      245.64      241.62      8.73 o 
  -4   9  10       26.10       23.48      3.50 o 
  -3   9  10      294.73      288.25      9.38 o 
  -2   9  10       86.78       80.53      5.83 o 
  -1   9  10       37.53       39.54      3.62 o 
   0   9  10       81.27       76.04      5.34 o 
   1   9  10       38.77       38.13      3.20 o 
   2   9  10       86.90       94.61      6.90 o 
   3   9  10      296.22      278.83     10.37 o 
   4   9  10       25.17       34.99      7.11 o 
   5   9  10      235.57      239.22     10.68 o 
   6   9  10       11.67        8.87      4.35 o 
   7   9  10      158.94      183.81     15.97 o 
  -6  10  10        3.85        3.71      2.48 o 
  -5  10  10       33.45       33.26      4.00 o 
  -4  10  10       58.31       62.74      4.93 o 
  -3  10  10       39.81       42.91      5.88 o 
  -2  10  10      255.24      229.33      9.85 o 
  -1  10  10      143.98      128.66      6.12 o 
   0  10  10       34.04       22.88      3.05 o 
   1  10  10      138.56      130.72      6.97 o 
   2  10  10      255.76      239.81      8.30 o 
   3  10  10       37.99       35.83      4.38 o 
   4  10  10       58.84       56.87      4.79 o 
   5  10  10       33.33       37.15      4.92 o 
   6  10  10        4.19        1.88      3.65 o 
  -5  11  10       57.67       55.30      5.01 o 
  -4  11  10      140.06      131.87      9.46 o 
  -3  11  10        1.86        1.22      2.22 o 
  -2  11  10       60.86       58.41      5.67 o 
  -1  11  10        4.79        1.00      2.15 o 
   0  11  10        9.02        7.76      2.39 o 
   1  11  10        4.98        5.79      2.60 o 
   2  11  10       59.93       53.02      4.50 o 
   3  11  10        2.05        5.00      2.67 o 
   4  11  10      144.39      140.57      7.27 o 
   5  11  10       58.09       56.99      9.92 o 
  -4  12  10        0.81       -0.76      2.48 o 
  -3  12  10       12.77        9.58      2.92 o 
  -2  12  10       21.71        8.39      3.43 o 
  -1  12  10      160.99      160.59      9.22 o 
   0  12  10      125.62      136.21      6.81 o 
   1  12  10      163.24      182.12      9.72 o 
   2  12  10       24.15       28.40      4.48 o 
   3  12  10       12.66       15.56      3.80 o 
   4  12  10        0.76       -0.29      2.71 o 
  -1  13  10       12.83       17.38      4.71 o 
   0  13  10       30.33       34.60      5.92 o 
   1  13  10       12.85       21.46      4.20 o 
   1   0  11      707.35      681.97     13.08 o 
   2   0  11       15.86       12.03      1.56 o 
   3   0  11       98.85       92.00      4.12 o 
   4   0  11      558.70      543.70     12.60 o 
   5   0  11      116.53      113.93      4.76 o 
   6   0  11      349.20      359.42      9.49 o 
   7   0  11      171.06      179.61      6.83 o 
   8   0  11       25.54       25.93      4.02 o 
   9   0  11       15.14       15.18      3.64 o 
  -9   1  11       41.83       41.65      5.03 o 
  -8   1  11        7.29        4.64      2.60 o 
  -7   1  11       23.62       25.01      3.65 o 
  -6   1  11       86.96       79.30      5.26 o 
  -5   1  11      533.24      531.25     11.65 o 
  -4   1  11      771.58      800.62     15.18 o 
  -3   1  11      460.94      465.18      8.64 o 
  -2   1  11      810.87      841.93     12.45 o 
  -1   1  11      279.17      292.81      7.57 o 
   0   1  11      217.40      211.15      5.69 o 
   1   1  11      286.10      287.22      5.89 o 
   2   1  11      802.76      829.80     13.31 o 
   3   1  11      462.36      477.45      8.93 o 
   4   1  11      783.02      808.18     13.07 o 
   5   1  11      523.26      528.12     10.67 o 
   6   1  11       85.68       83.52      4.11 o 
   7   1  11       21.31       29.14      2.99 o 
   8   1  11        8.43        6.26      2.26 o 
   9   1  11       42.44       48.14      8.05 o 
  -9   2  11       83.27       89.80      6.81 o 
  -8   2  11       79.00       91.47      6.45 o 
  -7   2  11      160.07      175.59      8.42 o 
  -6   2  11       73.76       70.83      5.14 o 
  -5   2  11      115.20      112.92      5.84 o 
  -4   2  11      172.20      168.21      7.77 o 
  -3   2  11      492.28      476.94      8.47 o 
  -2   2  11      402.98      384.15      6.95 o 
  -1   2  11      770.36      771.05     14.74 o 
   0   2  11      852.39      854.95     15.17 o 
   1   2  11      763.28      775.67     10.98 o 
   2   2  11      401.95      381.89      7.06 o 
   3   2  11      488.28      481.44      8.38 o 
   4   2  11      175.41      161.20      4.40 o 
   5   2  11      121.40      113.90      4.45 o 
   6   2  11       76.22       83.61      4.19 o 
   7   2  11      162.49      170.93      6.18 o 
   8   2  11       79.71       90.52      5.58 o 
   9   2  11       83.05       81.25      5.73 o 
  -9   3  11       10.72       10.08      3.59 o 
  -8   3  11      193.23      197.45      9.12 o 
  -7   3  11      234.39      239.10      9.57 o 
  -6   3  11       34.27       34.15      3.90 o 
  -5   3  11      242.31      219.66      9.04 o 
  -4   3  11       77.49       81.65      4.22 o 
  -3   3  11       54.78       55.14      3.22 o 
  -2   3  11      331.81      300.85      6.92 o 
  -1   3  11      720.56      740.23     12.25 o 
   0   3  11      155.12      133.20      3.67 o 
   1   3  11      716.48      728.37     12.25 o 
   2   3  11      324.20      299.76      6.78 o 
   3   3  11       60.01       60.81      4.85 o 
   4   3  11       71.98       71.80      3.39 o 
   5   3  11      238.31      222.15      8.48 o 
   6   3  11       32.23       33.02      3.46 o 
   7   3  11      241.31      236.23      8.30 o 
   8   3  11      188.53      203.43      8.11 o 
   9   3  11       10.89       17.10      4.16 o 
  -9   4  11      152.72      169.92     14.40 o 
  -8   4  11       24.07       20.94      3.99 o 
  -7   4  11        4.91        7.38      2.83 o 
  -6   4  11      366.99      354.91     11.65 o 
  -5   4  11        6.44        5.36      2.20 o 
  -4   4  11      294.35      285.10      8.25 o 
  -3   4  11      128.36      130.76      5.46 o 
  -2   4  11      419.61      409.93      8.67 o 
  -1   4  11     1373.04     1297.37     18.39 o 
   0   4  11       64.60       61.73      2.88 o 
   1   4  11     1396.43     1352.03     23.10 o 
   2   4  11      411.33      408.13     10.33 o 
   3   4  11      126.36      118.83      5.08 o 
   4   4  11      300.37      310.83      7.39 o 
   5   4  11        6.52       10.24      1.88 o 
   6   4  11      364.27      346.99     13.63 o 
   7   4  11        6.36        8.00      2.48 o 
   8   4  11       23.77       35.99      4.06 o 
   9   4  11      152.72      177.08     37.05 o 
  -8   5  11       97.24       87.16      7.01 o 
  -7   5  11       96.79       99.92      6.67 o 
  -6   5  11      128.43      120.28      9.60 o 
  -5   5  11       70.69       67.89      4.32 o 
  -4   5  11      345.73      334.16      9.33 o 
  -3   5  11       58.88       65.04      4.79 o 
  -2   5  11       56.39       61.53      3.22 o 
  -1   5  11      880.39      798.49     14.18 o 
   0   5  11        4.05        5.07      1.31 o 
   1   5  11      872.68      806.49     15.56 o 
   2   5  11       51.41       48.14      3.52 o 
   3   5  11       55.71       52.82      3.83 o 
   4   5  11      353.06      329.24      9.23 o 
   5   5  11       67.29       65.55      4.28 o 
   6   5  11      125.11      135.50      7.45 o 
   7   5  11       94.64       91.47      6.88 o 
   8   5  11       98.29       99.86      7.25 o 
  -8   6  11      174.77      179.06      9.27 o 
  -7   6  11       15.38       15.63      3.52 o 
  -6   6  11       70.72       76.69      5.83 o 
  -5   6  11      495.26      498.33     15.73 o 
  -4   6  11       11.84       11.58      2.47 o 
  -3   6  11      280.67      266.63      8.43 o 
  -2   6  11      430.30      415.74     10.90 o 
  -1   6  11       39.13       39.35      2.84 o 
   0   6  11      990.00      961.57     15.04 o 
   1   6  11       37.70       38.14      2.70 o 
   2   6  11      418.86      401.45      9.45 o 
   3   6  11      280.75      273.43      8.43 o 
   4   6  11       10.97        9.46      2.03 o 
   5   6  11      487.54      469.76     13.77 o 
   6   6  11       69.91       82.45      6.12 o 
   7   6  11       16.35       16.93      3.80 o 
   8   6  11      172.82      168.42     13.99 o 
  -7   7  11       29.14       34.81      4.77 o 
  -6   7  11       62.53       57.37      8.16 o 
  -5   7  11      197.05      194.53      9.82 o 
  -4   7  11       87.70       78.32      5.88 o 
  -3   7  11      196.74      175.34      6.98 o 
  -2   7  11      183.17      172.81      8.52 o 
  -1   7  11       49.38       48.74      3.24 o 
   0   7  11       44.04       38.82      3.31 o 
   1   7  11       47.64       39.80      4.79 o 
   2   7  11      183.88      180.97      6.08 o 
   3   7  11      192.27      187.72      6.96 o 
   4   7  11       84.90       82.65      4.47 o 
   5   7  11      189.42      174.09      7.07 o 
   6   7  11       60.23       57.78      5.23 o 
   7   7  11       29.59       25.52      4.40 o 
  -7   8  11       57.83       63.57     10.16 o 
  -6   8  11       68.24       71.87      5.13 o 
  -5   8  11       72.84       73.51      5.08 o 
  -4   8  11      199.50      187.78      7.53 o 
  -3   8  11      112.30      100.85      5.65 o 
  -2   8  11      128.20      118.35     11.71 o 
  -1   8  11      188.94      196.89      7.53 o 
   0   8  11       34.54       35.60      2.78 o 
   1   8  11      197.04      190.12      6.46 o 
   2   8  11      124.47      118.09      5.18 o 
   3   8  11      108.85      107.03      5.56 o 
   4   8  11      197.05      199.42      7.67 o 
   5   8  11       73.87       71.14      5.04 o 
   6   8  11       67.85       68.40      9.28 o 
   7   8  11       58.56       50.62      7.17 o 
  -6   9  11       75.53       71.93      5.35 o 
  -5   9  11       13.51        6.54      2.49 o 
  -4   9  11       74.78       71.75      9.49 o 
  -3   9  11        3.50        4.31      2.18 o 
  -2   9  11      121.34      110.06      7.81 o 
  -1   9  11       34.74       31.34      3.37 o 
   0   9  11      257.56      225.76      7.15 o 
   1   9  11       35.35       25.35      3.14 o 
   2   9  11      120.27      118.97      5.76 o 
   3   9  11        3.31        3.94      2.15 o 
   4   9  11       74.71       74.46      5.24 o 
   5   9  11       12.71       15.20      3.44 o 
   6   9  11       73.90       72.06      9.08 o 
  -5  10  11       91.56       97.77      6.18 o 
  -4  10  11       10.95        7.68      2.66 o 
  -3  10  11       39.36       40.92      4.37 o 
  -2  10  11       90.28       79.16      7.08 o 
  -1  10  11       25.56       29.39      4.46 o 
   0  10  11      306.12      274.80     15.76 o 
   1  10  11       25.24       34.48      3.59 o 
   2  10  11       94.50       93.03      5.41 o 
   3  10  11       39.03       35.08      4.88 o 
   4  10  11       10.54       13.00      3.06 o 
   5  10  11       92.74       75.78     10.44 o 
  -4  11  11       50.57       53.49      5.10 o 
  -3  11  11       83.15       82.47      5.89 o 
  -2  11  11       87.78       93.51      7.06 o 
  -1  11  11        6.88        6.67      3.04 o 
   0  11  11        0.92        4.04      2.25 o 
   1  11  11        6.34        9.69      3.12 o 
   2  11  11       87.55       95.05      5.74 o 
   3  11  11       79.76       85.35      8.03 o 
   4  11  11       49.63       62.11      5.21 o 
  -3  12  11       21.27       17.56      9.39 o 
  -2  12  11       68.55       79.65      6.84 o 
  -1  12  11      158.02      142.49     11.54 o 
   0  12  11       13.88       17.65      3.59 o 
   1  12  11      156.34      147.20     16.29 o 
   2  12  11       69.75       73.35      7.44 o 
   3  12  11       22.41       17.50      3.51 o 
   0   0  12      542.35      614.50     14.58 o 
   1   0  12       93.04       90.31      3.92 o 
   2   0  12       76.41       80.65      4.19 o 
   3   0  12      678.98      689.73     11.69 o 
   4   0  12       87.30       80.56      3.99 o 
   5   0  12       34.50       34.64      2.96 o 
   6   0  12      309.25      312.08     10.40 o 
   7   0  12        0.68        1.77      2.24 o 
   8   0  12       32.19       35.34      4.59 o 
   9   0  12       16.40       13.89      3.97 o 
  -9   1  12      112.15      134.66      8.23 o 
  -8   1  12       38.21       34.89      5.16 o 
  -7   1  12      111.05      122.55      8.71 o 
  -6   1  12      192.68      192.49      9.35 o 
  -5   1  12      117.15      123.51      6.30 o 
  -4   1  12      172.51      160.14      6.77 o 
  -3   1  12      429.14      418.16      9.36 o 
  -2   1  12      405.56      398.13      7.81 o 
  -1   1  12      357.08      369.69      9.97 o 
   0   1  12      543.73      528.81     11.26 o 
   1   1  12      356.89      369.27      7.66 o 
   2   1  12      408.47      393.99      9.40 o 
   3   1  12      438.45      424.44      7.73 o 
   4   1  12      165.94      160.75      5.08 o 
   5   1  12      115.34      116.48      4.60 o 
   6   1  12      187.26      173.07      6.08 o 
   7   1  12      113.79      121.25      5.39 o 
   8   1  12       40.86       35.22      4.58 o 
   9   1  12      110.93      116.61      9.37 o 
  -9   2  12       54.09       71.36      6.46 o 
  -8   2  12       13.71       19.21      3.76 o 
  -7   2  12      130.49      139.44      7.38 o 
  -6   2  12       51.91       53.47      7.04 o 
  -5   2  12       12.05       15.42      4.63 o 
  -4   2  12       62.35       61.87      4.57 o 
  -3   2  12       45.44       48.84      4.63 o 
  -2   2  12       18.39       18.00      1.93 o 
  -1   2  12      506.59      502.25     11.02 o 
   0   2  12      212.30      218.06      6.51 o 
   1   2  12      511.42      506.59      8.60 o 
   2   2  12       18.97       16.80      1.68 o 
   3   2  12       49.05       49.26      2.52 o 
   4   2  12       64.81       69.46      3.01 o 
   5   2  12       12.22       14.64      2.39 o 
   6   2  12       49.44       47.14      3.83 o 
   7   2  12      133.97      140.13      6.49 o 
   8   2  12       14.51       12.73      3.00 o 
   9   2  12       55.47       58.98      6.06 o 
  -8   3  12       15.87       17.34      3.77 o 
  -7   3  12      151.26      156.83      8.00 o 
  -6   3  12      346.25      343.03     11.60 o 
  -5   3  12       39.35       33.93      3.86 o 
  -4   3  12      229.43      219.31      7.19 o 
  -3   3  12      578.47      542.80     12.16 o 
  -2   3  12        0.16        0.29      1.07 o 
  -1   3  12      241.87      225.89      6.79 o 
   0   3  12      932.90      866.21     14.70 o 
   1   3  12      231.39      213.05      6.63 o 
   2   3  12        0.52        0.80      1.14 o 
   3   3  12      583.82      567.97     11.75 o 
   4   3  12      230.51      240.10      6.29 o 
   5   3  12       36.95       33.34      3.20 o 
   6   3  12      343.97      360.24     10.24 o 
   7   3  12      154.46      150.74      6.82 o 
   8   3  12       14.58        8.64      2.78 o 
  -8   4  12      251.82      266.18     10.98 o 
  -7   4  12      139.09      135.36      7.69 o 
  -6   4  12       49.32       48.15      4.73 o 
  -5   4  12      167.76      168.38      7.90 o 
  -4   4  12      220.91      207.74      7.12 o 
  -3   4  12      430.60      461.69     11.04 o 
  -2   4  12      200.74      206.99      5.90 o 
  -1   4  12       10.43       10.32      1.89 o 
   0   4  12       99.17       96.85      6.01 o 
   1   4  12       11.09        8.08      1.93 o 
   2   4  12      198.57      207.86      8.32 o 
   3   4  12      415.21      418.44     10.71 o 
   4   4  12      220.36      213.75      7.15 o 
   5   4  12      177.28      180.45      8.04 o 
   6   4  12       50.07       55.23      6.82 o 
   7   4  12      137.53      161.10     11.26 o 
   8   4  12      255.23      264.48     11.36 o 
  -8   5  12       99.81      110.99     11.94 o 
  -7   5  12       32.50       32.54      4.60 o 
  -6   5  12      186.58      183.04      9.31 o 
  -5   5  12       72.32       73.77      7.53 o 
  -4   5  12      312.99      299.88      8.97 o 
  -3   5  12      149.07      153.00      5.71 o 
  -2   5  12      518.94      477.85     11.97 o 
  -1   5  12      338.02      342.04      8.14 o 
   0   5  12      314.93      297.88      7.86 o 
   1   5  12      337.19      328.66      8.88 o 
   2   5  12      506.71      476.64     12.25 o 
   3   5  12      148.79      148.83      6.54 o 
   4   5  12      319.12      302.88     12.90 o 
   5   5  12       71.77       76.85      4.73 o 
   6   5  12      189.39      193.51     14.27 o 
   7   5  12       34.62       23.62      4.23 o 
   8   5  12      100.62       85.58      9.59 o 
  -7   6  12       42.53       45.00      5.28 o 
  -6   6  12       43.21       42.90      4.85 o 
  -5   6  12       20.29       22.18      3.16 o 
  -4   6  12      147.75      141.55      6.32 o 
  -3   6  12      158.28      172.16      6.17 o 
  -2   6  12      241.71      229.89      8.02 o 
  -1   6  12      162.61      156.01      7.04 o 
   0   6  12      133.17      125.31      4.42 o 
   1   6  12      160.07      158.93      5.53 o 
   2   6  12      239.62      240.43      7.80 o 
   3   6  12      154.03      151.81      6.37 o 
   4   6  12      140.02      141.09      5.76 o 
   5   6  12       21.19       22.11      3.15 o 
   6   6  12       45.82       57.64      6.00 o 
   7   6  12       43.94       53.98      5.70 o 
  -7   7  12      112.78      126.84      8.12 o 
  -6   7  12       15.53        9.16      4.67 o 
  -5   7  12        5.25        2.70      1.97 o 
  -4   7  12      153.92      136.02      6.50 o 
  -3   7  12      156.27      147.22      6.65 o 
  -2   7  12      175.48      161.51      7.67 o 
  -1   7  12       69.59       64.98      4.11 o 
   0   7  12      100.10       95.37      4.52 o 
   1   7  12       65.66       67.29      3.92 o 
   2   7  12      175.37      170.01      6.01 o 
   3   7  12      150.73      146.35      6.39 o 
   4   7  12      158.63      158.99      6.75 o 
   5   7  12        5.69        4.23      2.13 o 
   6   7  12       17.55       13.25      3.47 o 
   7   7  12      113.87      119.80     10.33 o 
  -6   8  12       83.31       88.04      8.77 o 
  -5   8  12       93.54       93.62      7.89 o 
  -4   8  12       14.83       15.11      3.01 o 
  -3   8  12       83.30       84.09      5.38 o 
  -2   8  12      202.31      200.70     10.18 o 
  -1   8  12       30.55       30.03      3.05 o 
   0   8  12      806.22      799.72     18.85 o 
   1   8  12       32.14       32.69      3.09 o 
   2   8  12      197.10      200.71      6.82 o 
   3   8  12       78.64       70.58      5.42 o 
   4   8  12       15.76       11.85      2.81 o 
   5   8  12       90.21       95.09      5.74 o 
   6   8  12       84.73       91.61      6.99 o 
  -6   9  12       21.66       28.07      5.24 o 
  -5   9  12       22.97       24.91      3.74 o 
  -4   9  12       19.88       19.96      3.32 o 
  -3   9  12       53.90       52.58      4.70 o 
  -2   9  12       85.24       86.59      6.33 o 
  -1   9  12       51.94       40.16      4.82 o 
   0   9  12        1.10        1.30      1.80 o 
   1   9  12       51.00       36.57      3.66 o 
   2   9  12       81.56       77.72      6.39 o 
   3   9  12       50.71       61.04      5.06 o 
   4   9  12       20.23       24.08      3.50 o 
   5   9  12       23.61       18.95      3.51 o 
   6   9  12       22.42       24.79      7.86 o 
  -5  10  12      123.55      116.68      9.22 o 
  -4  10  12       12.42        5.82      2.69 o 
  -3  10  12       64.26       64.38      7.32 o 
  -2  10  12       52.36       53.89      5.54 o 
  -1  10  12      246.72      234.83     11.02 o 
   0  10  12       17.04       15.03      2.85 o 
   1  10  12      247.29      256.14     14.96 o 
   2  10  12       50.95       56.24      4.63 o 
   3  10  12       64.54       65.12      5.06 o 
   4  10  12       11.68       13.66      3.57 o 
   5  10  12      124.44      134.63      8.24 o 
  -4  11  12       29.00       25.21      5.46 o 
  -3  11  12       23.37       26.49      4.07 o 
  -2  11  12       14.44       16.01      3.82 o 
  -1  11  12      101.63      106.19      8.43 o 
   0  11  12        0.21        2.04      2.22 o 
   1  11  12      105.90      115.05      7.29 o 
   2  11  12       15.42       21.66      4.28 o 
   3  11  12       22.49       25.70      3.88 o 
   4  11  12       26.04       24.73      4.38 o 
  -2  12  12       57.02       65.76     11.27 o 
  -1  12  12       37.97       42.06     10.02 o 
   0  12  12        5.64        9.48      3.57 o 
   1  12  12       37.29       27.51      4.88 o 
   2  12  12       58.05       70.92     11.69 o 
   1   0  13       18.56       15.31      2.36 o 
   2   0  13        6.09       10.44      1.81 o 
   3   0  13      120.19      128.03      4.18 o 
   4   0  13      242.75      248.56      8.59 o 
   5   0  13      285.32      266.03     11.15 o 
   6   0  13       94.80       93.57      5.85 o 
   7   0  13       11.46       10.99      3.08 o 
   8   0  13      158.72      171.32      8.78 o 
  -8   1  13       92.25       89.29      6.58 o 
  -7   1  13      161.88      174.63      8.25 o 
  -6   1  13       31.03       29.92      3.88 o 
  -5   1  13      180.08      178.85      9.90 o 
  -4   1  13      167.34      159.95      8.85 o 
  -3   1  13      323.91      329.78     10.04 o 
  -2   1  13      405.96      432.32      9.75 o 
  -1   1  13      237.16      214.06      7.21 o 
   0   1  13      458.87      474.38     10.71 o 
   1   1  13      239.84      227.46      6.09 o 
   2   1  13      404.01      428.05      9.43 o 
   3   1  13      323.16      317.90      7.03 o 
   4   1  13      165.91      161.29      5.68 o 
   5   1  13      183.26      181.40      6.36 o 
   6   1  13       32.25       26.03      4.42 o 
   7   1  13      161.47      166.27      9.74 o 
   8   1  13       95.48       95.02      8.04 o 
  -8   2  13        4.83        3.02      2.72 o 
  -7   2  13       30.05       27.30      4.07 o 
  -6   2  13      195.09      192.65     10.24 o 
  -5   2  13      437.40      438.02     13.06 o 
  -4   2  13       22.88       24.56      3.36 o 
  -3   2  13       93.97       98.81      5.84 o 
  -2   2  13      362.38      341.60      8.55 o 
  -1   2  13       90.46       81.27      4.13 o 
   0   2  13       56.72       69.57      3.80 o 
   1   2  13       93.26       89.98      4.09 o 
   2   2  13      361.77      344.47     14.28 o 
   3   2  13       87.59       93.10      3.83 o 
   4   2  13       22.90       18.07      2.51 o 
   5   2  13      440.16      458.67     13.05 o 
   6   2  13      194.37      188.80      9.91 o 
   7   2  13       27.50       23.86      3.39 o 
   8   2  13        5.48        0.61      2.85 o 
  -8   3  13       37.29       41.64      5.09 o 
  -7   3  13      222.41      214.66      9.60 o 
  -6   3  13       50.71       66.72      5.38 o 
  -5   3  13      421.38      392.99     12.61 o 
  -4   3  13      122.99      114.39      5.35 o 
  -3   3  13      239.64      241.48     13.18 o 
  -2   3  13      587.06      553.24     12.00 o 
  -1   3  13      413.32      386.81      9.67 o 
   0   3  13      597.89      621.49     11.74 o 
   1   3  13      410.25      392.52      9.80 o 
   2   3  13      598.05      572.62     12.78 o 
   3   3  13      244.00      242.88      8.55 o 
   4   3  13      124.69      123.53      5.35 o 
   5   3  13      426.63      422.19     19.75 o 
   6   3  13       52.83       59.73      5.27 o 
   7   3  13      226.40      243.62     11.71 o 
   8   3  13       37.59       42.74      5.36 o 
  -8   4  13        6.73        7.39      3.20 o 
  -7   4  13        4.12        1.73      2.35 o 
  -6   4  13       63.83       64.73      5.65 o 
  -5   4  13        2.81        2.57      2.14 o 
  -4   4  13      388.81      371.34     10.26 o 
  -3   4  13       93.40       84.40      5.00 o 
  -2   4  13      100.68      103.82      5.93 o 
  -1   4  13      286.59      284.19      8.17 o 
   0   4  13      255.66      227.51      7.22 o 
   1   4  13      282.14      268.85      7.99 o 
   2   4  13       99.56       97.24      4.87 o 
   3   4  13       95.85       95.74      4.96 o 
   4   4  13      393.43      399.87     10.30 o 
   5   4  13        2.89        0.25      2.84 o 
   6   4  13       67.29       72.72      5.92 o 
   7   4  13        3.59        2.34      3.04 o 
   8   4  13        7.42        1.46      3.40 o 
  -7   5  13       51.02       48.31      6.61 o 
  -6   5  13       10.36        5.65      2.69 o 
  -5   5  13       60.45       62.24      5.42 o 
  -4   5  13      333.44      341.68     11.36 o 
  -3   5  13      493.80      502.12     12.45 o 
  -2   5  13      439.69      417.63     11.28 o 
  -1   5  13      235.27      241.89      6.94 o 
   0   5  13        0.02       -1.27      1.27 o 
   1   5  13      225.97      239.67      7.62 o 
   2   5  13      438.63      417.14     10.84 o 
   3   5  13      495.00      497.11     12.44 o 
   4   5  13      334.09      343.28     10.37 o 
   5   5  13       60.48       46.70      7.20 o 
   6   5  13        9.14        9.74      4.12 o 
   7   5  13       49.42       48.23      5.56 o 
  -7   6  13       62.38       59.91      6.89 o 
  -6   6  13       28.18       23.73      4.13 o 
  -5   6  13      142.39      143.03      9.19 o 
  -4   6  13       50.01       46.59      4.08 o 
  -3   6  13      210.05      226.23     12.44 o 
  -2   6  13       72.76       77.32      7.96 o 
  -1   6  13       20.53       21.66      2.52 o 
   0   6  13        0.39        0.90      1.42 o 
   1   6  13       19.94       18.68      2.49 o 
   2   6  13       75.00       73.81      4.60 o 
   3   6  13      211.83      220.09     10.30 o 
   4   6  13       51.95       46.43      3.70 o 
   5   6  13      141.70      141.66      6.54 o 
   6   6  13       26.65       22.91      4.93 o 
   7   6  13       63.87       66.19      6.36 o 
  -6   7  13       91.69       93.69      7.05 o 
  -5   7  13      211.89      214.27      9.67 o 
  -4   7  13      190.56      178.99      7.95 o 
  -3   7  13      159.46      165.91     10.95 o 
  -2   7  13      131.19      128.32      6.44 o 
  -1   7  13       80.12       81.82      4.86 o 
   0   7  13      246.11      263.53      7.68 o 
   1   7  13       82.40       79.67      4.33 o 
   2   7  13      127.06      122.54      5.85 o 
   3   7  13      156.40      145.41      7.33 o 
   4   7  13      187.48      172.58      9.58 o 
   5   7  13      211.31      202.96      7.98 o 
   6   7  13       89.51       93.96      6.99 o 
   7   7  13       47.19       41.72      6.90 o 
  -6   8  13      100.80      123.53     11.27 o 
  -5   8  13       17.75       17.68      5.33 o 
  -4   8  13       70.39       67.46      5.07 o 
  -3   8  13      108.92      117.37      6.40 o 
  -2   8  13      189.98      182.22      7.84 o 
  -1   8  13      160.83      160.13      7.38 o 
   0   8  13        4.13        4.72      1.88 o 
   1   8  13      160.98      149.78      8.49 o 
   2   8  13      191.63      180.66      7.29 o 
   3   8  13      108.97      106.78      8.54 o 
   4   8  13       65.85       63.53      6.47 o 
   5   8  13       18.60       21.33      3.44 o 
   6   8  13      100.18      111.45     17.64 o 
  -5   9  13       16.97       23.10      4.38 o 
  -4   9  13       17.58       21.16      3.61 o 
  -3   9  13       47.49       37.77      7.35 o 
  -2   9  13       50.63       53.07      5.40 o 
  -1   9  13      158.21      159.72      8.63 o 
   0   9  13      133.53      148.25     11.16 o 
   1   9  13      160.46      165.31      8.16 o 
   2   9  13       50.22       51.70      4.45 o 
   3   9  13       50.40       52.02     10.49 o 
   4   9  13       17.60       15.05      3.21 o 
   5   9  13       17.07       14.37      3.78 o 
  -4  10  13      125.85      143.33     19.10 o 
  -3  10  13       75.04       84.36      6.09 o 
  -2  10  13       34.32       35.54      6.80 o 
  -1  10  13        4.39        5.19      2.70 o 
   0  10  13      230.80      230.09      8.55 o 
   1  10  13        4.48        3.30      2.54 o 
   2  10  13       32.90       32.26      4.56 o 
   3  10  13       77.68       76.52      5.58 o 
   4  10  13      128.16      141.02     10.01 o 
  -3  11  13       22.00       25.59      5.39 o 
  -2  11  13      144.37      169.79      9.51 o 
  -1  11  13       30.21       36.64      5.34 o 
   0  11  13      124.57      144.23      8.88 o 
   1  11  13       30.43       28.33      4.42 o 
   2  11  13      149.26      154.73      8.71 o 
   3  11  13       23.36       21.76      4.38 o 
   0   0  14      190.06      160.74     10.85 o 
   1   0  14       72.66       69.93      5.21 o 
   2   0  14        6.75        6.63      1.71 o 
   3   0  14      138.91      149.65      6.46 o 
   4   0  14       13.55       13.85      2.72 o 
   5   0  14      238.48      238.15      9.08 o 
   6   0  14       24.00       28.68      3.92 o 
   7   0  14       27.92       40.71     14.61 o 
   8   0  14        3.52       -1.67      3.25 o 
  -8   1  14      210.54      231.86     10.35 o 
  -7   1  14       67.34       69.62      5.78 o 
  -6   1  14      103.38      109.45      6.65 o 
  -5   1  14      183.24      196.87     14.95 o 
  -4   1  14      142.53      138.92      7.11 o 
  -3   1  14       74.87       75.99      5.02 o 
  -2   1  14       95.35      102.77      4.61 o 
  -1   1  14        7.03        7.06      2.81 o 
   0   1  14      252.08      255.85     16.28 o 
   1   1  14        5.30        3.88      1.48 o 
   2   1  14      100.67      107.35      5.13 o 
   3   1  14       71.45       76.50      6.47 o 
   4   1  14      145.45      133.72      7.79 o 
   5   1  14      183.20      186.76     10.85 o 
   6   1  14      105.37      110.12      7.87 o 
   7   1  14       65.04       79.04      7.31 o 
   8   1  14      211.36      217.67     21.19 o 
  -8   2  14       15.62       17.17      4.71 o 
  -7   2  14       14.24       17.04      3.65 o 
  -6   2  14      445.73      450.53     14.11 o 
  -5   2  14        3.56        3.84      2.13 o 
  -4   2  14      496.25      498.43     21.71 o 
  -3   2  14        6.77        6.66      2.20 o 
  -2   2  14      259.11      265.31      7.57 o 
  -1   2  14       25.98       20.22      2.77 o 
   0   2  14      201.60      170.74     11.61 o 
   1   2  14       25.75       22.32      3.39 o 
   2   2  14      253.90      247.87     10.02 o 
   3   2  14        6.74        2.48      1.75 o 
   4   2  14      509.74      533.80     19.97 o 
   5   2  14        3.40        5.94      2.54 o 
   6   2  14      447.69      478.28     18.34 o 
   7   2  14       14.10       11.59      4.46 o 
   8   2  14       15.14       17.33      6.89 o 
  -7   3  14       75.64       72.30      6.07 o 
  -6   3  14       97.62       95.14      6.57 o 
  -5   3  14       86.10       88.90      6.02 o 
  -4   3  14       63.45       54.57      4.82 o 
  -3   3  14       26.16       21.91      3.30 o 
  -2   3  14       50.90       60.23      4.75 o 
  -1   3  14       64.81       74.24      6.43 o 
   0   3  14      297.95      262.59      7.94 o 
   1   3  14       65.25       64.21      5.85 o 
   2   3  14       47.42       60.28      4.06 o 
   3   3  14       23.80       26.81      5.83 o 
   4   3  14       61.86       64.06      7.52 o 
   5   3  14       86.34       88.86      6.01 o 
   6   3  14       99.45       94.63      6.57 o 
   7   3  14       75.43       72.93      7.96 o 
  -7   4  14      112.27      121.55     12.02 o 
  -6   4  14       75.86       75.14      6.45 o 
  -5   4  14      295.59      299.83     11.19 o 
  -4   4  14       18.28       14.53      2.76 o 
  -3   4  14      575.79      579.90     13.63 o 
  -2   4  14       63.73       51.93      5.46 o 
  -1   4  14      401.23      401.69     11.48 o 
   0   4  14      159.57      133.72      5.73 o 
   1   4  14      400.60      416.28     11.06 o 
   2   4  14       62.53       56.30      4.00 o 
   3   4  14      571.94      582.83     25.29 o 
   4   4  14       17.48       17.86      2.80 o 
   5   4  14      301.92      310.57     13.27 o 
   6   4  14       75.23       76.90      8.93 o 
   7   4  14      115.92      129.85      8.19 o 
  -7   5  14       41.79       37.28      5.03 o 
  -6   5  14       23.25       25.85      4.36 o 
  -5   5  14        4.34        4.91      2.57 o 
  -4   5  14        8.57        7.28      2.47 o 
  -3   5  14      206.98      210.74      7.73 o 
  -2   5  14      320.48      298.48     10.68 o 
  -1   5  14      282.31      270.41      7.63 o 
   0   5  14       16.36       13.42      2.53 o 
   1   5  14      291.28      287.82     10.14 o 
   2   5  14      306.45      298.52      9.11 o 
   3   5  14      202.69      190.49      7.44 o 
   4   5  14        8.74        7.26      2.31 o 
   5   5  14        4.66        2.03      3.58 o 
   6   5  14       23.19       15.53      3.71 o 
   7   5  14       43.29       43.40      5.53 o 
  -6   6  14      148.59      171.49      9.23 o 
  -5   6  14       17.11       22.26      4.07 o 
  -4   6  14      374.58      375.83     11.08 o 
  -3   6  14      278.67      266.85      9.09 o 
  -2   6  14      115.99      118.45      6.98 o 
  -1   6  14        6.23        8.70      2.00 o 
   0   6  14        1.84        0.48      2.00 o 
   1   6  14        5.88        4.11      2.49 o 
   2   6  14      121.60      119.14      5.90 o 
   3   6  14      278.34      277.46      9.09 o 
   4   6  14      372.62      370.10     10.81 o 
   5   6  14       17.94       18.88      4.11 o 
   6   6  14      151.09      161.44      9.01 o 
  -6   7  14       12.61       16.93      4.05 o 
  -5   7  14       61.73       56.98      5.80 o 
  -4   7  14        1.21        2.11      2.06 o 
  -3   7  14       12.25        9.61      2.58 o 
  -2   7  14       68.90       65.75      5.66 o 
  -1   7  14      152.59      171.28      7.46 o 
   0   7  14        8.70        9.85      2.86 o 
   1   7  14      155.36      156.51      7.72 o 
   2   7  14       68.94       80.14      5.52 o 
   3   7  14       10.65       10.64      2.93 o 
   4   7  14        1.24        0.77      2.10 o 
   5   7  14       61.77       66.00      5.99 o 
   6   7  14       13.31       13.57      3.86 o 
  -5   8  14      150.37      164.40      7.77 o 
  -4   8  14       63.58       66.30      5.48 o 
  -3   8  14      185.34      194.67      8.17 o 
  -2   8  14        2.45        2.80      2.68 o 
  -1   8  14      152.84      145.57      7.25 o 
   0   8  14      149.17      142.31      6.58 o 
   1   8  14      153.82      151.97     10.43 o 
   2   8  14        2.40       -2.26      2.26 o 
   3   8  14      184.09      181.36      8.51 o 
   4   8  14       63.89       70.82      5.24 o 
   5   8  14      146.54      145.17      7.26 o 
  -4   9  14       31.43       33.61      4.29 o 
  -3   9  14       20.39       25.77      3.97 o 
  -2   9  14      112.74      120.53      8.78 o 
  -1   9  14       63.26       62.82      5.90 o 
   0   9  14      116.17      115.01      8.76 o 
   1   9  14       63.02       64.20      5.56 o 
   2   9  14      115.20      118.20      7.41 o 
   3   9  14       20.13       15.13      3.81 o 
   4   9  14       31.07       30.81      4.65 o 
  -3  10  14       29.94       32.07      6.05 o 
  -2  10  14       74.41       79.05      9.53 o 
  -1  10  14        2.33       -0.71      2.38 o 
   0  10  14        0.07        0.22      2.56 o 
   1  10  14        2.11        3.05      2.63 o 
   2  10  14       75.43       75.53      6.31 o 
   3  10  14       28.17       22.01      4.33 o 
  -1  11  14       44.08       39.24      9.39 o 
   0  11  14       23.65       28.68      6.12 o 
   1  11  14       43.78       55.60      6.75 o 
   1   0  15      131.98      147.43      5.91 o 
   2   0  15      630.43      647.66     18.02 o 
   3   0  15       18.75       24.10     10.33 o 
   4   0  15       43.50       27.94      7.41 o 
   5   0  15        0.57       -1.06      2.28 o 
   6   0  15      156.06      160.27      9.66 o 
   7   0  15      195.03      165.35     10.41 o 
  -7   1  15      231.76      255.34     21.40 o 
  -6   1  15       32.00       31.37      4.19 o 
  -5   1  15        1.99        3.58      2.30 o 
  -4   1  15        3.99        3.82      2.54 o 
  -3   1  15       60.00       65.05      7.11 o 
  -2   1  15      111.56      112.93      5.30 o 
  -1   1  15      167.53      180.65      6.96 o 
   0   1  15      349.64      335.22     12.84 o 
   1   1  15      175.46      171.25      8.26 o 
   2   1  15      106.07       94.77      6.33 o 
   3   1  15       60.89       58.24      7.93 o 
   4   1  15        4.41        3.59      2.92 o 
   5   1  15        1.79        0.65      4.38 o 
   6   1  15       31.86       35.90      7.72 o 
   7   1  15      233.29      266.15     18.58 o 
  -7   2  15      133.29      116.25      8.36 o 
  -6   2  15       69.24       63.83      5.58 o 
  -5   2  15      344.57      358.86     12.04 o 
  -4   2  15       83.85       93.01      5.97 o 
  -3   2  15      193.67      201.24      8.35 o 
  -2   2  15        0.66        1.56      1.76 o 
  -1   2  15      110.80      116.98      5.76 o 
   0   2  15        3.70        6.16      2.51 o 
   1   2  15      106.71       94.39      6.33 o 
   2   2  15        0.81        0.87      2.11 o 
   3   2  15      195.36      217.72      9.63 o 
   4   2  15       82.68       84.75      9.81 o 
   5   2  15      351.68      364.47     20.87 o 
   6   2  15       68.22       56.78      8.98 o 
   7   2  15      139.09      118.78     12.94 o 
  -7   3  15       13.91       17.31      3.93 o 
  -6   3  15       42.05       37.43      4.64 o 
  -5   3  15        8.72       11.08      3.17 o 
  -4   3  15      134.41      130.98      7.28 o 
  -3   3  15      112.69      111.54      7.86 o 
  -2   3  15      227.90      228.43      9.01 o 
  -1   3  15       86.91       80.88      5.00 o 
   0   3  15      248.52      255.06      8.88 o 
   1   3  15       85.95       87.15      6.35 o 
   2   3  15      219.60      216.26      8.21 o 
   3   3  15      114.84      128.92      6.52 o 
   4   3  15      134.30      149.55      7.45 o 
   5   3  15        8.96        3.46      3.41 o 
   6   3  15       43.68       44.97      8.45 o 
   7   3  15       13.42       12.30      4.96 o 
  -7   4  15       31.29       32.40      4.98 o 
  -6   4  15      128.15      115.70      7.48 o 
  -5   4  15       68.42       61.87      5.55 o 
  -4   4  15      354.68      376.30     12.79 o 
  -3   4  15       23.55        8.76      2.62 o 
  -2   4  15      151.58      138.92      7.17 o 
  -1   4  15      144.08      138.17      6.41 o 
   0   4  15        2.57        2.89      2.06 o 
   1   4  15      141.54      166.95      8.56 o 
   2   4  15      144.48      133.88      5.98 o 
   3   4  15       24.52       20.32      3.39 o 
   4   4  15      363.88      380.80     12.63 o 
   5   4  15       69.38       60.60      9.17 o 
   6   4  15      126.20      137.64     15.86 o 
   7   4  15       30.42       28.65      6.22 o 
  -6   5  15       39.62       38.54      5.38 o 
  -5   5  15      134.73      126.88      9.60 o 
  -4   5  15        1.32        1.46      2.23 o 
  -3   5  15      203.60      208.41     11.51 o 
  -2   5  15      163.82      180.56     13.78 o 
  -1   5  15      309.22      306.74     10.27 o 
   0   5  15        0.63       -1.18      1.79 o 
   1   5  15      313.28      294.83     25.85 o 
   2   5  15      165.72      153.64      6.59 o 
   3   5  15      201.31      189.67      7.51 o 
   4   5  15        1.54        2.06      2.14 o 
   5   5  15      135.74      130.84      8.94 o 
   6   5  15       39.10       33.69      8.54 o 
  -6   6  15        4.53        9.39      3.32 o 
  -5   6  15      393.83      430.19     14.72 o 
  -4   6  15       25.01       25.66      3.63 o 
  -3   6  15       32.40       31.14      3.83 o 
  -2   6  15      172.40      179.46     11.38 o 
  -1   6  15       27.39       30.56      6.52 o 
   0   6  15       11.06       14.98      3.88 o 
   1   6  15       26.82       28.30      5.39 o 
   2   6  15      168.86      149.98      7.75 o 
   3   6  15       31.27       33.15      4.23 o 
   4   6  15       25.70       29.91      5.00 o 
   5   6  15      383.79      399.66     14.08 o 
   6   6  15        5.06        5.48      3.27 o 
  -5   7  15       85.47       82.83      7.00 o 
  -4   7  15       27.35       28.69      3.98 o 
  -3   7  15       26.62       26.40      3.80 o 
  -2   7  15      251.30      245.43     10.35 o 
  -1   7  15        5.73        3.47      3.87 o 
   0   7  15      563.57      566.36     12.85 o 
   1   7  15        6.26       14.05      3.74 o 
   2   7  15      249.51      232.18     11.29 o 
   3   7  15       26.01       26.92      3.99 o 
   4   7  15       25.94       29.87      3.85 o 
   5   7  15       84.98       85.90      6.84 o 
  -4   8  15      242.27      284.10     10.31 o 
  -3   8  15       26.59       29.96      4.14 o 
  -2   8  15       87.10       79.98      6.53 o 
  -1   8  15        7.34        7.28      3.11 o 
   0   8  15        7.52        9.38      2.67 o 
   1   8  15        7.21       12.72      3.76 o 
   2   8  15       85.93       80.44     18.27 o 
   3   8  15       27.41       28.18      4.21 o 
   4   8  15      245.96      277.42      9.80 o 
  -3   9  15       79.37       93.90      6.93 o 
  -2   9  15       51.67       57.69      5.98 o 
  -1   9  15      148.97      139.02     10.23 o 
   0   9  15       17.91       18.66      4.20 o 
   1   9  15      151.27      143.35      8.00 o 
   2   9  15       52.39       53.17      6.33 o 
   3   9  15       78.05       73.86      7.45 o 
  -2  10  15       20.96       16.91      7.31 o 
  -1  10  15       56.56       50.32      7.31 o 
   0  10  15       14.84       12.61      4.41 o 
   1  10  15       56.94       48.65      8.56 o 
   2  10  15       20.85       13.57      5.84 o 
   0   0  16       29.95       30.48      5.84 o 
   1   0  16       57.43       60.80      5.31 o 
   2   0  16       59.37       54.43      5.64 o 
   3   0  16      185.04      166.47     15.76 o 
   4   0  16        0.46        0.22      2.26 o 
   5   0  16      101.85      100.08     13.26 o 
   6   0  16      127.08      118.89      8.98 o 
   7   0  16       22.96       21.71      7.72 o 
  -7   1  16       85.00       92.47     16.49 o 
  -6   1  16       11.72       10.98      3.76 o 
  -5   1  16       54.57       54.45     12.11 o 
  -4   1  16      116.68      120.89      8.04 o 
  -3   1  16       34.63       35.75      4.00 o 
  -2   1  16      141.12      147.37      6.91 o 
  -1   1  16      503.22      512.44     11.84 o 
   0   1  16      258.10      287.68     16.80 o 
   1   1  16      506.59      536.48     16.82 o 
   2   1  16      147.49      147.74      8.04 o 
   3   1  16       33.80       30.69      6.68 o 
   4   1  16      118.22       88.93     10.23 o 
   5   1  16       55.45       64.71      9.60 o 
   6   1  16       10.46       13.36      6.26 o 
   7   1  16       86.25       86.63     11.69 o 
  -6   2  16       29.50       38.77      6.09 o 
  -5   2  16       92.46       82.76      6.07 o 
  -4   2  16       22.72       19.88      3.49 o 
  -3   2  16       61.48       62.17      5.09 o 
  -2   2  16      198.43      208.78      8.52 o 
  -1   2  16       65.78       66.30      4.74 o 
   0   2  16       27.37       25.09      3.91 o 
   1   2  16       63.33       63.75      9.60 o 
   2   2  16      192.87      202.71     25.36 o 
   3   2  16       63.78       68.26      8.98 o 
   4   2  16       22.50       14.19      5.64 o 
   5   2  16       91.77       83.50     10.65 o 
   6   2  16       31.53       44.88      8.56 o 
  -6   3  16        3.71        7.10      3.44 o 
  -5   3  16       46.68       47.65      5.01 o 
  -4   3  16       88.83      100.67      7.37 o 
  -3   3  16       14.51       19.05      4.56 o 
  -2   3  16      125.14      130.04      7.05 o 
  -1   3  16      231.22      244.76      8.83 o 
   0   3  16      216.55      198.94      9.44 o 
   1   3  16      226.74      247.06     10.69 o 
   2   3  16      120.39      126.61     11.38 o 
   3   3  16       14.85       18.55      8.25 o 
   4   3  16       90.31       82.38      7.61 o 
   5   3  16       48.12       46.96      6.89 o 
   6   3  16        3.99        1.91      3.61 o 
  -6   4  16      101.41      101.05      7.18 o 
  -5   4  16       14.44       13.74      3.65 o 
  -4   4  16       19.12       16.67      3.69 o 
  -3   4  16       56.57       60.54      5.37 o 
  -2   4  16       20.85       24.25      3.85 o 
  -1   4  16       13.57        4.43      3.86 o 
   0   4  16       69.97       67.26      5.83 o 
   1   4  16       13.05        7.88      3.15 o 
   2   4  16       18.86       16.17      3.76 o 
   3   4  16       53.11       50.32      6.05 o 
   4   4  16       18.27       10.80      3.29 o 
   5   4  16       16.55       11.00      4.20 o 
   6   4  16       99.46       80.83      8.56 o 
  -5   5  16        4.21        2.65      2.67 o 
  -4   5  16        2.30        1.16      2.52 o 
  -3   5  16      119.27      119.51      7.42 o 
  -2   5  16      217.70      224.47      9.68 o 
  -1   5  16       32.46       31.14      5.64 o 
   0   5  16      252.53      250.04      9.51 o 
   1   5  16       32.93       32.76      4.80 o 
   2   5  16      213.75      208.02     10.41 o 
   3   5  16      118.50      134.30      7.21 o 
   4   5  16        1.94        2.96      4.54 o 
   5   5  16        3.88        4.81      3.06 o 
  -5   6  16       78.00       96.85      7.37 o 
  -4   6  16       60.52       63.00      6.73 o 
  -3   6  16        1.19        0.07      2.02 o 
  -2   6  16       66.89       78.06      8.80 o 
  -1   6  16      125.35      120.71      8.99 o 
   0   6  16        0.88        4.94      2.53 o 
   1   6  16      126.39      130.87      8.61 o 
   2   6  16       68.79       64.40      6.42 o 
   3   6  16        0.90        0.09      2.29 o 
   4   6  16       62.00       78.15      6.48 o 
   5   6  16       76.26       81.26      6.78 o 
  -4   7  16        9.84        8.37      3.65 o 
  -3   7  16      174.04      167.91     12.04 o 
  -2   7  16        2.14        1.35      2.55 o 
  -1   7  16       84.70       82.89      7.95 o 
   0   7  16      215.57      210.07     12.08 o 
   1   7  16       89.36       96.90      7.49 o 
   2   7  16        1.90        4.91      3.10 o 
   3   7  16      171.24      165.50      9.96 o 
   4   7  16        8.89       10.84      2.97 o 
  -3   8  16       51.96       59.42      6.27 o 
  -2   8  16       61.50       65.88      6.30 o 
  -1   8  16       11.28       11.56      3.65 o 
   0   8  16       21.55       45.72      8.98 o 
   1   8  16       11.71       11.71      3.91 o 
   2   8  16       62.20       70.05      6.86 o 
   3   8  16       52.10       63.41      6.64 o 
  -2   9  16      138.51      149.30     10.84 o 
  -1   9  16        5.02        5.19      4.10 o 
   0   9  16       73.92       64.43      7.76 o 
   1   9  16        4.71        0.25      2.88 o 
   2   9  16      133.52      139.06     15.45 o 
   1   0  17      247.21      264.66     11.07 o 
   2   0  17       35.31       36.74      7.10 o 
   3   0  17      189.65      184.74     14.19 o 
   4   0  17      421.12      416.45     22.96 o 
   5   0  17       24.00       30.69      7.51 o 
   6   0  17       67.92       43.00      8.98 o 
  -6   1  17       48.66       52.46      6.57 o 
  -5   1  17       75.74       71.53      7.08 o 
  -4   1  17       71.98       84.47      7.23 o 
  -3   1  17       12.72       20.11      4.27 o 
  -2   1  17      120.98      120.96      8.12 o 
  -1   1  17      272.35      301.25     15.05 o 
   0   1  17      131.18      162.07     10.23 o 
   1   1  17      274.83      304.80     12.17 o 
   2   1  17      117.03      114.02      7.44 o 
   3   1  17       12.08        4.59      4.80 o 
   4   1  17       68.19       73.69     10.02 o 
   5   1  17       78.13       77.45     10.65 o 
   6   1  17       49.13       65.76     10.44 o 
  -6   2  17       32.32       40.36     10.65 o 
  -5   2  17      111.50      100.20      8.18 o 
  -4   2  17       14.71        6.00      8.45 o 
  -3   2  17       75.10       89.38      6.16 o 
  -2   2  17      296.99      322.56     13.87 o 
  -1   2  17       43.73       35.88      4.03 o 
   0   2  17      264.21      290.87     13.26 o 
   1   2  17       44.61       39.56     10.02 o 
   2   2  17      299.34      325.00     14.72 o 
   3   2  17       77.80       86.84     10.44 o 
   4   2  17       14.93       15.45      6.26 o 
   5   2  17      111.81      105.63     12.11 o 
   6   2  17       33.15       44.05      9.18 o 
  -5   3  17        5.89        6.42      3.41 o 
  -4   3  17      216.38      213.02     10.11 o 
  -3   3  17      118.06      127.03      7.42 o 
  -2   3  17      120.26      147.55     13.64 o 
  -1   3  17       60.49       62.09      6.58 o 
   0   3  17        2.11        5.60      2.88 o 
   1   3  17       57.86       55.00      6.05 o 
   2   3  17      123.04      144.35     12.73 o 
   3   3  17      114.44      115.85     11.69 o 
   4   3  17      222.05      209.16     15.66 o 
   5   3  17        6.55       13.78      6.05 o 
  -5   4  17       21.01       20.92      4.09 o 
  -4   4  17      172.71      175.98      9.18 o 
  -3   4  17      130.84      131.77      7.73 o 
  -2   4  17       66.84       70.31      5.82 o 
  -1   4  17      273.65      281.25     12.98 o 
   0   4  17       13.90       13.14      3.68 o 
   1   4  17      273.78      273.38     14.93 o 
   2   4  17       63.60       67.45      6.68 o 
   3   4  17      134.17      145.44      7.48 o 
   4   4  17      177.46      187.39     11.27 o 
   5   4  17       21.86       24.21      5.59 o 
  -5   5  17      104.85      114.18      7.93 o 
  -4   5  17       43.23       52.30      5.66 o 
  -3   5  17       37.16       55.23      6.56 o 
  -2   5  17       43.40       36.62      4.76 o 
  -1   5  17      178.95      213.82     11.57 o 
   0   5  17        2.71        2.41      2.70 o 
   1   5  17      177.69      178.16     18.79 o 
   2   5  17       44.18       38.36      5.31 o 
   3   5  17       39.06       37.97      6.89 o 
   4   5  17       40.58       51.43      7.72 o 
   5   5  17      104.43      120.51     11.69 o 
  -4   6  17        4.83        8.27      3.42 o 
  -3   6  17      324.58      334.39     12.87 o 
  -2   6  17      157.49      151.05      9.92 o 
  -1   6  17       25.98       13.08      4.31 o 
   0   6  17      121.47      110.01     11.90 o 
   1   6  17       24.68       20.10      5.32 o 
   2   6  17      157.40      145.23      9.44 o 
   3   6  17      326.35      347.25     14.75 o 
   4   6  17        4.65        7.42      3.30 o 
  -3   7  17       35.95       35.24      4.43 o 
  -2   7  17       98.46       94.42     12.04 o 
  -1   7  17       20.42       14.67      4.50 o 
   0   7  17       12.68        8.56      5.22 o 
   1   7  17       21.28       19.70      4.49 o 
   2   7  17       97.56       99.72      9.08 o 
   3   7  17       35.66       40.28      7.62 o 
  -2   8  17       44.95       55.19      7.40 o 
  -1   8  17       24.14       31.43      6.24 o 
   0   8  17        2.14        2.30      4.17 o 
   1   8  17       22.76       25.91      4.96 o 
   2   8  17       46.58       52.68      6.54 o 
   0   0  18      853.18      888.85     35.28 o 
   1   0  18       25.62       33.39      4.61 o 
   2   0  18       83.25      105.83     11.06 o 
   3   0  18        0.57       -0.42      3.76 o 
   4   0  18        4.37        5.84      5.01 o 
   5   0  18       63.36       80.58     11.27 o 
  -5   1  18      144.77      145.08     14.19 o 
  -4   1  18       55.09       45.09      8.56 o 
  -3   1  18       30.96       30.89      7.10 o 
  -2   1  18       90.59       72.02      9.39 o 
  -1   1  18        8.40       12.72      3.53 o 
   0   1  18       27.92       20.48      4.20 o 
   1   1  18        8.59        9.83      7.31 o 
   2   1  18       88.20       74.94      9.81 o 
   3   1  18       30.63       31.52      7.51 o 
   4   1  18       57.24       64.92     10.02 o 
   5   1  18      146.32      154.47     14.61 o 
  -5   2  18       15.39       19.82      4.80 o 
  -4   2  18       15.13       11.84      6.47 o 
  -3   2  18      122.77      120.60      8.78 o 
  -2   2  18      104.61      107.36      8.19 o 
  -1   2  18      173.80      177.74     17.74 o 
   0   2  18       51.46       63.11      6.05 o 
   1   2  18      172.56      171.02      9.44 o 
   2   2  18      105.49       96.44      7.34 o 
   3   2  18      124.40      103.54     11.69 o 
   4   2  18       15.05       15.45      6.26 o 
   5   2  18       15.48       15.03      6.47 o 
  -4   3  18       65.83       62.06      6.86 o 
  -3   3  18       33.74       32.16      4.58 o 
  -2   3  18       34.29       34.59      4.39 o 
  -1   3  18       92.51       84.08      8.77 o 
   0   3  18       69.90       86.99      8.45 o 
   1   3  18       91.87      103.99      7.93 o 
   2   3  18       34.90       30.43      4.80 o 
   3   3  18       32.91       38.41      8.14 o 
   4   3  18       69.50       57.20      9.81 o 
  -4   4  18        3.85        7.44      3.51 o 
  -3   4  18       29.10       19.81      3.94 o 
  -2   4  18       51.79       58.54     10.21 o 
  -1   4  18       23.25       29.21      5.39 o 
   0   4  18      161.31      177.17      9.66 o 
   1   4  18       22.20       28.44      4.80 o 
   2   4  18       52.23       70.30      6.56 o 
   3   4  18       28.19       32.36      7.93 o 
   4   4  18        3.82        0.00      4.59 o 
  -3   5  18       18.19       14.38      6.39 o 
  -2   5  18      233.35      251.42     13.65 o 
  -1   5  18       69.59       57.95      6.95 o 
   0   5  18        1.02        2.30      3.97 o 
   1   5  18       71.56       61.91      6.42 o 
   2   5  18      233.67      232.11     11.66 o 
   3   5  18       17.27       17.74      6.68 o 
  -3   6  18       13.58       15.47      3.98 o 
  -2   6  18       14.83       10.64      3.64 o 
  -1   6  18       49.03       39.89      6.33 o 
   0   6  18       84.30       94.14     11.48 o 
   1   6  18       53.42       50.27      6.05 o 
   2   6  18       15.90       16.39      4.58 o 
   3   6  18       12.65        6.40      3.86 o 
  -1   7  18       59.19       74.53      8.11 o 
   0   7  18        9.10       15.66      6.47 o 
   1   7  18       58.19       64.66      6.81 o 
   1   0  19      261.20      283.44     12.32 o 
   2   0  19       17.17       11.69      5.43 o 
   3   0  19       32.51       25.05      7.31 o 
   4   0  19       46.92       48.01      9.18 o 
  -4   1  19       20.90       37.16      8.56 o 
  -3   1  19       41.28       37.16      7.93 o 
  -2   1  19       55.94       69.30      9.60 o 
  -1   1  19       39.15       41.96      7.93 o 
   0   1  19       10.49       12.63      3.84 o 
   1   1  19       40.44       37.27      5.11 o 
   2   1  19       56.24       55.74      9.18 o 
   3   1  19       42.68       45.92      8.77 o 
   4   1  19       21.57       10.02      6.47 o 
  -3   2  19       44.90       44.25      8.77 o 
  -2   2  19      335.41      339.63     20.46 o 
  -1   2  19        9.32        6.26      5.01 o 
   0   2  19      139.83      151.82      9.30 o 
   1   2  19        9.26        8.90      3.76 o 
   2   2  19      334.24      349.03     21.08 o 
   3   2  19       44.44       50.10      9.18 o 
  -3   3  19       72.46       83.26      8.08 o 
  -2   3  19        1.26        1.16      3.06 o 
  -1   3  19        6.57        9.08      3.84 o 
   0   3  19        2.76        2.82      3.39 o 
   1   3  19        7.20        9.18      3.61 o 
   2   3  19        1.70        3.63      3.24 o 
   3   3  19       72.60       86.00     11.06 o 
  -3   4  19       45.76       43.84      9.60 o 
  -2   4  19       28.16       22.96      5.22 o 
  -1   4  19      398.99      450.01     18.89 o 
   0   4  19      134.45      117.73     12.11 o 
   1   4  19      399.77      453.09     17.43 o 
   2   4  19       27.36       25.54     10.23 o 
   3   4  19       46.50       38.83      8.56 o 
  -2   5  19       29.13       29.31      4.96 o 
  -1   5  19       48.72       59.26      7.23 o 
   0   5  19       32.76       28.60      7.51 o 
   1   5  19       48.47       55.97      6.42 o 
   2   5  19       26.73       15.03      7.10 o 
   0   0  20      390.84      443.80     23.38 o 
   1   0  20        6.07        6.05      5.01 o 
   2   0  20       65.43       68.05     10.23 o 
  -2   1  20       69.82      106.04     11.90 o 
  -1   1  20        6.61        1.46      4.17 o 
   0   1  20        0.84        1.71      3.24 o 
   1   1  20        5.99        8.91      3.86 o 
   2   1  20       68.01       61.37     10.02 o 
  -1   2  20      203.85      239.85     17.12 o 
   0   2  20       32.40       30.75      5.24 o 
   1   2  20      207.88      229.99     11.73 o 
  -1   3  20       22.31       29.43      7.72 o 
   0   3  20      167.55      194.76     15.45 o 
   1   3  20       21.39       20.19      4.72 o 
                                                 
